# Supplementary material for: Saliva from nymph and adult females of Haemaphysalis longicornis: a proteomic study
Source: Parasit Vectors. 2015 Jun 24;8:338. doi: 10.1186/s13071-015-0918-y (PMC4484640; doi:10.1186/s13071-015-0918-y)
Supplement: Additional file 1: Table S1. — Tick proteins in H. longicornis saliva identified by mass spectrometry. Name, classification based on function and/or protein family and annotation and accession numbers of best match identities obtained using BLASTP against the several protein databases are provided in the accompanying spreadsheet (Hyperlinked Excel spreadsheet, zipped). [file 13071_2015_918_MOESM1_ESM.xlsx]

## Sheet: Host-Hlong-all-table.xlsx
Seq name	First residue	Seq size	Description	Class	Best match to RABBIT-NCBI protein database	E value	Match	Score	Extent of match	Length of best match	% identity	% similarity	% Coverage	Mismatches	Gaps	First residue of match	First residue of sequence	Number of segments	Species of best match	Best match to REFSEQ-VERTEBRATES protein database	E value	Match	Score	Extent of match	Length of best match	% identity	% similarity	% Coverage	Mismatches	Gaps	First residue of match	First residue of sequence	Number of segments	Species of best match	Best match to CDD database	E value	All CDD domains	Best match to GO database	E value	GO function	Function	Definition	Synonym	EC number	KEGG	E value	GO component	Component	Definition
tr|G1T4V7|G1T4V7_RABIT	Q	1901	myosin tail	Cytoskeletal	Trichohyalin	1E-050	gi|586121	194	1144	1407	22	44	81	889	126	271	806	1		desmoplakin	0.0	gi|291395493	3711	1901	3053	99	99	62	1	1	236	1	1	Oryctolagus cuniculus	Smc	3E-055	Smc 3e-055| SMC_prok_A 1e-043| Myosin_tail_1 4e-043| SMC_prok_B 6e-042| SbcC 6e-037| Cast 1e-036| PRK03918 1e-036| rad50 7e-033| SMC_N 5e-030| SCP-1 9e-030| PTZ00440 3e-027| PRK02224 3e-027| PTZ00121 6e-024| DUF3584 1e-023| MAD 4e-023| WEMBL 5e-023| HOOK 2e-022| 235kDa-fam 4e-022| DUF869 5e-022| mukB 9e-020|	Desmoplakin - Homo sapiens - cornified envelope - desmosome organization - ventricular compact myocardium morphogenesis - protein kinase C binding - structural molecule activity - structural constituent of cytoskeleton - protein binding - nucleus - mitochondrion - plasma membrane - fascia adherens - apoptotic process - cellular component disassembly involved in execution phase of apoptosis - epid…	0	GO:0005080	protein kinase C binding	Interacting selectively and non-covalently with protein kinase C. [GOC:jl]	PKC alpha binding EXACT []			0	GO:0001533	cornified envelope	An insoluble protein structure formed under the plasma membrane of cornifying epithelial cells. [PMID:11112355]
tr|G1U9R8|G1U9R8_RABIT	M	731	gelsolin	Cytoskeletal	Protein phosphatase 1 regulatory subunit 1A; AltName: Full=Protein phosphatase	0.20	gi|124834	30	55	166	27	49	33	40	0	70	185	1		gelsolin isoform X3	0.0	gi|655878547	1486	731	731	100	100	100	0	0	1	1	1	Oryctolagus cuniculus	gelsolin_S1_lik	1E-037	gelsolin_S1_like 1e-037| gelsolin_S4_like 3e-031| gelsolin_S6_like 8e-030| gelsolin_S5_like 3e-023| gelsolin_S2_like 1e-022| gelsolin_S3_like 4e-018| GEL 2e-015| gelsolin_like 2e-008| Gelsolin 1e-005| flgJ | Spin-Ssty | SelA | DUF4637 | COG2954 | PRK06882 | PRK01203 | PRK14690 | PRK12458 | Gcd | Anp1 11|	Gelsolin - Bos taurus - actin binding - vesicle-mediated transport - lamellipodium - cilium morphogenesis - extracellular vesicular exosome	0	GO:0003779	actin binding	Interacting selectively and non-covalently with monomeric or multimeric forms of actin, including actin filaments. [GOC:clt]	membrane associated actin binding NARROW []			0	GO:0030027	lamellipodium	A thin sheetlike process extended by the leading edge of a crawling fibroblast; contains a dense meshwork of actin filaments. [ISBN:0815316194]
tr|G1T229|G1T229_RABIT	M	2363	filaggrin-2	Cytoskeletal	Sarcoplasmic reticulum histidine-rich calcium-binding protein; Flags: Precursor	7E-030	gi|134874	126	816	852	19	31	96	654	99	50	1035	1		platelet-activating factor acetylhydrolase IB subunit alpha	0.0	gi|338711117	2244	2006	363	99		100		0	1	1	1	Equus caballus	Glutenin_hmw	4E-049	Glutenin_hmw 4e-049| DMP1 8e-020| S-100 8e-017| AF-4 3e-014| Gly_rich 3e-013| Med15 4e-013| S-100A10_like 3e-012| S-100Z 3e-012| LbR_YadA-like 3e-010| S-100A1 4e-010| calgranulins 1e-009| S-100B 1e-009| S-100A11 5e-009| PRK12678 5e-009| COG5651 5e-009| gram_neg_porins 6e-009| Innate_immun 1e-008| CEP170_C 4e-008| DUF4175 5e-008| Semenogelin 7e-008|	Uncharacterized protein - Sus scrofa - structural molecule activity - calcium ion binding	0	GO:0005198	structural molecule activity	The action of a molecule that contributes to the structural integrity of a complex or assembly within or outside a cell. [GOC:mah]				0	GO:0005634	nucleus	A membrane-bounded organelle of eukaryotic cells in which chromosomes are housed and replicated. In most cells, the nucleus contains all of the cell's chromosomes except the organellar chromosomes, and is the site of RNA synthesis and processing. In some species, or in specialized cell types, RNA metabolism or DNA replication may be absent. [GOC:go_curators]
sp|P27170|PON1_RABIT	M	359	serum paraoxonase/arylesterase 1	Oxidation metabolism/detoxification	Serum paraoxonase/arylesterase 1; Short=PON 1; AltName: Full=Aromatic esterase	0.0	gi|130676	733	359	359	100	100	100	0	0	1	1	1		serum paraoxonase/arylesterase 1 precursor	0.0	gi|126722853	733	359	359	100	100	100	0	0	1	1	1	Oryctolagus cuniculus	Arylesterase	2E-031	Arylesterase 2e-031| COG3386 1e-004| SGL 0.013| COG2706 | Lactonase | PRK11028 | COG2373 | Str_synth | MACS_AAE_MA_like | TCP1_alpha | portal_HK97 | rad4 | nitrous_NosZ_Gp | M28_Pgcp_like | Hint | ManA | DNA_pol_B_palm 10| DUF684 10| SdiA-regulated 10| Peptidase_S41_IRBP 10|	Serum paraoxonase/arylesterase 1 - Oryctolagus cuniculus - aryldialkylphosphatase activity - arylesterase activity - calcium ion binding - metabolic process - antioxidant activity - dephosphorylation - response to organophosphorus	0	GO:0004063	aryldialkylphosphatase activity	Catalysis of the reaction: aryl dialkyl phosphate + H2O = dialkyl phosphate + an aryl alcohol. [EC:3.1.8.1]	A-esterase activity BROAD [EC:3.1.8.1]	EC:3.1.8.1		0	GO:0005576	extracellular region	The space external to the outermost structure of a cell. For cells without external protective or external encapsulating structures this refers to space outside of the plasma membrane. This term covers the host cell environment outside an intracellular parasite. [GOC:go_curators]
tr|G1T6W7|G1T6W7_RABIT	M	527	catalase	Oxidation metabolism/detoxification	Fibronectin; Short=FN	0.68	gi|2497973	27.7	38	100	36	42	38	24	5	50	341	1		catalase	0.0	gi|291384816	1102	527	527	100	100	100	0	0	1	1	1	Oryctolagus cuniculus	catalase_clade_	1E-174	catalase_clade_3 e-174| Catalase e-160| KatE e-157| Catalase e-147| catalase_fungal e-146| catalase e-139| catalase_clade_1 e-137| PLN02609 e-114| katE e-105| catalase_clade_2 e-102| srpA_like 1e-019| catalase_like 6e-018| y4iL_like 0.005| Catalase-rel 0.036| DUF4073 | CRT10 | Cu_amine_oxid | SIR2 | Cir_Bir_Yir | EspA |	Catalase - Canis lupus familiaris - catalase activity - peroxisome - heme binding - hydrogen peroxide catabolic process - metal ion binding - positive regulation of cell division - oxidation-reduction process	0	GO:0004096	catalase activity	Catalysis of the reaction: 2 hydrogen peroxide = O2 + 2 H2O. [EC:1.11.1.6]	bacterial catalase-peroxidase activity NARROW []	EC:1.11.1.6		0	GO:0005777	peroxisome	A small organelle enclosed by a single membrane, and found in most eukaryotic cells. Contains peroxidases and other enzymes involved in a variety of metabolic processes including free radical detoxification, lipid catabolism and biosynthesis, and hydrogen peroxide metabolism. [GOC:pm, PMID:9302272, UniProtKB-KW:KW-0576]
tr|G1SR65|G1SR65_RABIT	M	701	myeloperoxidase	Oxidation metabolism/detoxification	Prostaglandin G/H synthase 2; AltName: Full=Cyclooxygenase-2; Short=COX-2;	5E-007	gi|3914296	48.5	117	604	31	49	19	80	5	271	355	1		myeloperoxidase	0.0	gi|655872811	1226	703	765	88	88	92	83	55	116	1	1	Oryctolagus cuniculus	myeloperoxidase	1E-173	myeloperoxidase_like e-173| thyroid_peroxidase e-148| peroxidasin_like e-116| An_peroxidase e-115| peroxinectin_like 3e-091| peroxinectin_like_bacterial 1e-067| An_peroxidase_like 1e-067| dual_peroxidase_like 3e-051| An_peroxidase_bacterial_2 3e-022| prostaglandin_endoperoxide_synthase 2e-011| An_peroxidase_bacterial_1 2e-007| PIOX_like 9e-007| PLN02283 1e-005| linoleate_diol_synthase_like 0.083|…	Uncharacterized protein - Sus scrofa - response to yeast - hypochlorous acid biosynthetic process - respiratory burst involved in defense response - peroxidase activity - extracellular space - mitochondrion - heparin binding - removal of superoxide radicals - heme binding - secretory granule - low-density lipoprotein particle remodeling - hydrogen peroxide catabolic process - negative regulation …	0	GO:0004601	peroxidase activity	Catalysis of the reaction: donor + hydrogen peroxide = oxidized donor + 2 H2O. [EC:1.11.1.7]	bacterial catalase-peroxidase activity NARROW []	EC:1.11.1.7	KEGG:R03532	0	GO:0005615	extracellular space	That part of a multicellular organism outside the cells proper, usually taken to be outside the plasma membranes, and occupied by fluid. [ISBN:0198547684]
tr|G1TZA1|G1TZA1_RABIT	M	191	type X collagen alpha 1-like	Extracellular matrix/cell adhesion	Collagen alpha-1(VIII) chain; AltName: Full=Endothelial collagen; Contains:	9E-020	gi|115317	88.6	186	744	30	44	25	130	37	536	25	1		protein HP-20 homolog	1E-111	gi|655765983	404	191	191	100	100	100	0	0	1	1	1	Oryctolagus cuniculus	C1Q	3E-015	C1Q 3e-015| C1q 7e-010| Collagen 4e-009| Drf_FH1 0.015| Esterase_713_like-3 0.033| PRK09856 | Herpes_LP | PHA03247 | PRK09111 | COG2911 | Syncollin | PRK14948 | DUF3729 | Med25_SD1 | DUF1779 | Sema_6 | PRK13729 | DUF4593 | Pro-rich | FAP |	Protein HP-20 homolog - Bos taurus - extracellular region - collagen trimer	3e-66								GO:0005576	extracellular region	The space external to the outermost structure of a cell. For cells without external protective or external encapsulating structures this refers to space outside of the plasma membrane. This term covers the host cell environment outside an intracellular parasite. [GOC:go_curators]
tr|G1T4A5|G1T4A5_RABIT	M	1195	collagen alpha-1(I) chain-like	Extracellular matrix/cell adhesion	Collagen alpha-1(VIII) chain; AltName: Full=Endothelial collagen; Contains:	1E-117	gi|115317	415	505	744	47	52	68	265	37	126	175	1		collagen alpha-1(I) chain isoform X1	0.0	gi|635090105	2386	1226	1464	90	92	84	118	59	1	1	1	Chlorocebus sabaeus	Glutenin_hmw	3E-030	Glutenin_hmw 3e-030| PRK07764 6e-024| PHA03247 6e-021| Collagen 2e-018| PHA03307 9e-018| VWC 6e-014| Med15 2e-013| Drf_FH1 1e-012| SSDP 2e-012| VWC 5e-012| Pro-rich 5e-012| Treacle 2e-011| Dendrin 8e-011| PRK07003 7e-010| Atrophin-1 2e-008| PRK12323 2e-008| COG2931 8e-008| PHA03378 1e-007| DUF4593 2e-007| PRK14959 5e-007|	Collagen alpha-1(I) chain - Canis lupus familiaris - blood vessel development - osteoblast differentiation - intramembranous ossification - endochondral ossification - extracellular matrix structural constituent - collagen type I trimer - extracellular space - cytoplasm - visual perception - sensory perception of sound - positive regulation of epithelial to mesenchymal transition - negative regul…	0	GO:0005201	extracellular matrix structural constituent	The action of a molecule that contributes to the structural integrity of the extracellular matrix. [GOC:mah]	extracellular matrix glycoprotein NARROW []			0	GO:0005584	collagen type I trimer	A collagen trimer containing alpha(I) chains. The most common form of type I collagen is a heterotrimer containing two alpha1(I) chains and one alpha2(I) chain; homotrimers containing three alpha1(I) chains are also found. Type I collagen triple helices associate to form banded fibrils. [GOC:mah, GOC:sl, ISBN:0721639976]
tr|G1T049|G1T049_RABIT	M	1690	collagen alpha-6(IV) chain	Extracellular matrix/cell adhesion	Collagen alpha-4(IV) chain	0.0	gi|2493784	644	633	623	54	62	102	288	26	1	1063	1		collagen alpha-6(IV) chain isoform X2	0.0	gi|655876730	3629	1690	1690	100	100	100	0	0	1	1	1	Oryctolagus cuniculus	C4	7E-032	C4 7e-032| C4 4e-030| Glutenin_hmw 2e-022| Collagen 4e-014| Drf_FH1 5e-013| COG2931 1e-008| PRK07764 1e-008| Med15 4e-008| SSDP 3e-006| PHA03247 5e-006| Sporozoite_P67 3e-005| Amelin 4e-005| DUF4593 9e-005| Pro-rich 3e-004| Totivirus_coat 3e-004| PHA03307 0.001| COG5651 0.002| flgJ 0.009| PA_GCPII_like 0.011| Prog_receptor 0.015|	Uncharacterized protein - Canis lupus familiaris - extracellular matrix structural constituent - collagen trimer	0	GO:0005201	extracellular matrix structural constituent	The action of a molecule that contributes to the structural integrity of the extracellular matrix. [GOC:mah]	extracellular matrix glycoprotein NARROW []			0	GO:0005587	collagen type IV trimer	A collagen heterotrimer containing type IV alpha chains; [alpha1(IV)]2alpha2(IV) trimers are commonly observed, although more type IV alpha chains exist and may be present in type IV trimers; type IV collagen triple helices associate to form 3 dimensional nets within basement membranes. [ISBN:0721639976, PMID:19693541, PMID:21421911]
tr|Q9GK67|Q9GK67_RABIT	M	90	secretoglobin	Immunity	Uteroglobin; AltName: Full=Blastokinin; AltName: Full=Secretoglobin family 1A	4E-007	gi|137180	44.7	86	91	32	45	95	58	0	1	1	1		lipophilin AL precursor	5E-044	gi|126722900	179	90	90	100	100	100	0	0	1	1	1	Oryctolagus cuniculus	Secretoglobin	5E-007	Secretoglobin 5e-007| Uteroglobin 2e-006| BURP | dot_icm_DotB | DUF3708 | SERPIN | PBP2_NikA_DppA_OppA_like_21 | ModA | DUF818 | Integrin_beta | PRK10631 | DEP_RGS7-like 10| GRS1 10| SAM_EPS8-like 14| PTZ00341 14| PLN03188 14| Glucos_trans_II 18| NUDIX_2 18| BAR-PH_GRAF_family 18| NAL 18|	Secretoglobin family 1D member 2 - Homo sapiens - extracellular space	3e-21	GO:0005515	protein binding	Interacting selectively and non-covalently with any protein or protein complex (a complex of two or more proteins that may include other nonprotein molecules). [GOC:go_curators]	alpha-2 macroglobulin receptor-associated protein activity RELATED []			0.0004	GO:0005615	extracellular space	That part of a multicellular organism outside the cells proper, usually taken to be outside the plasma membranes, and occupied by fluid. [ISBN:0198547684]
sp|O77791|S10AC_RABIT	M	92	protein S100-A12	Immunity	Protein S100-A12; AltName: Full=Calgranulin-C; Short=CAGC; AltName:	4E-050	gi|410516952	187	92	92	100	100	100	0	0	1	1	1		protein S100-A12	2E-046	gi|655846555	187	92	128	100	100	72	0	0	37	1	1	Oryctolagus cuniculus	calgranulins	2E-020	calgranulins 2e-020| S-100 5e-019| S-100B 2e-015| S-100A10_like 3e-015| S-100A1 2e-014| S-100Z 4e-014| S-100A11 1e-012| S-100A6 1e-009| S-100A10 4e-009| S_100 6e-008| S-100A13 6e-005| EFh 0.002| PTZ00184 0.051| EF-hand_8 0.088| FRQ1 0.088| EFh | PTZ00183 | COG2768 | PRK06406 | EF-hand_1 |	Protein S100-A12 - Sus scrofa - calcium ion binding - extracellular region - nucleus - cytoplasm - cytoskeleton - plasma membrane - xenobiotic metabolic process - inflammatory response - zinc ion binding - positive regulation of I-kappaB kinase/NF-kappaB signaling - innate immune response - RAGE receptor binding - defense response to fungus	6e-34	GO:0005509	calcium ion binding	Interacting selectively and non-covalently with calcium ions (Ca2+). [GOC:ai]	calcium ion storage activity RELATED []			6e-34	GO:0005576	extracellular region	The space external to the outermost structure of a cell. For cells without external protective or external encapsulating structures this refers to space outside of the plasma membrane. This term covers the host cell environment outside an intracellular parasite. [GOC:go_curators]
tr|Q9GK63|Q9GK63_RABIT	M	93	mammaglobin-B	Immunity	Uteroglobin; AltName: Full=Blastokinin; AltName: Full=Secretoglobin family 1A	0.25	gi|137180	25.4	92	91	25	38	101	69	4	1	1	1		lipophilin CL2 precursor	5E-046	gi|126722998	186	93	93	100	100	100	0	0	1	1	1	Oryctolagus cuniculus	Uteroglobin	7E-007	Uteroglobin 7e-007| Secretoglobin 3e-005| Trigger_C 0.051| CE4_u9 | PRK02898 | Ldh_2 | PRK07452 | PepD | ARL2_Bind_BART | PRK04194 | DUF2889 | Pox_P4A | tig | tig | TIGR03549 | Ras | ampC | fabG | PLN02751 | NtrB |	Mammaglobin-B - Homo sapiens - extracellular space - androgen receptor signaling pathway - protein heterodimerization activity	4e-25	GO:0046982	protein heterodimerization activity	Interacting selectively and non-covalently with a nonidentical protein to form a heterodimer. [GOC:ai]				4e-25	GO:0005615	extracellular space	That part of a multicellular organism outside the cells proper, usually taken to be outside the plasma membranes, and occupied by fluid. [ISBN:0198547684]
tr|G1TPF2|G1TPF2_RABIT	E	98	T-cell surface glycoprotein CD8 alpha chain-like	Immunity	Ig kappa chain V region BS-5	1E-037	gi|125740	145	96	108	72	84	89	26	2	1	1	1		CMRF35-like molecule 8	1E-043	gi|655621959	177	95	260	92	94	37	7	1	25	3	1	Oryctolagus cuniculus	IgV_L_kappa	1E-028	IgV_L_kappa 1e-028| IgV_L_lambda 3e-018| IgV 2e-013| IgV_TCR_gamma 1e-009| IgV_TCR_alpha_like 2e-009| IgV_TCR_delta 5e-007| IGv 2e-006| IgV_TCR_beta 0.002| IG_like 0.006| IG 0.006| Ig_CD8_alpha 0.023| Ig_3 0.052| Ig4_Robo | Ig_pIgR | Ig | V-set | IgV_H | PRK11021 | I-set | Ig1_Necl-1 |	Ig kappa chain V-IV region - Homo sapiens - antigen binding - extracellular region - plasma membrane - immune response - complement activation - complement activation, classical pathway - Fc-epsilon receptor signaling pathway - Fc-gamma receptor signaling pathway involved in phagocytosis - innate immune response - regulation of immune response - blood microparticle	6e-28	GO:0003823	antigen binding	Interacting selectively and non-covalently with an antigen, any substance which is capable of inducing a specific immune response and of reacting with the products of that response, the specific antibody or specifically sensitized T-lymphocytes, or both. Binding may counteract the biological activity of the antigen. [GOC:jl, ISBN:0198506732, ISBN:0721662544]	antibody RELATED []			6e-28	GO:0005576	extracellular region	The space external to the outermost structure of a cell. For cells without external protective or external encapsulating structures this refers to space outside of the plasma membrane. This term covers the host cell environment outside an intracellular parasite. [GOC:go_curators]
sp|P01840|KAC4_RABIT	D	103	Ig kappa-b4 chain C region	Immunity	Ig kappa-b4 chain C region	2E-058	gi|125138	215	103	103	100	100	100	0	0	1	1	1		uncharacterized protein LOC100597161	6E-022	gi|441677046	105	103	416	49	72	25	52	3	314	4	1	Nomascus leucogenys	IgC_L	6E-019	IgC_L 6e-019| IgC 1e-012| IgC_TCR_beta 4e-009| C1-set 3e-008| IGc1 5e-008| IgC_CH2_IgE 6e-008| IgC_CH1 2e-007| IgC_SIRP 0.002| IgC_MHC_I_alpha3 0.008| IgC_MHC_II_beta 0.013| IgC_CH3 0.038| IgC_Tapasin_R 0.065| Ig | Ig_3 | Mucin | Ig3_NCAM-1_like | COG5492 | C2-set_2 | Ig1_VEGFR_like | Ig4_Robo |	Ig kappa chain C region, B allele - Rattus norvegicus - antigen binding	1e-24	GO:0003823	antigen binding	Interacting selectively and non-covalently with an antigen, any substance which is capable of inducing a specific immune response and of reacting with the products of that response, the specific antibody or specifically sensitized T-lymphocytes, or both. Binding may counteract the biological activity of the antigen. [GOC:jl, ISBN:0198506732, ISBN:0721662544]	antibody RELATED []			1e-21	GO:0005576	extracellular region	The space external to the outermost structure of a cell. For cells without external protective or external encapsulating structures this refers to space outside of the plasma membrane. This term covers the host cell environment outside an intracellular parasite. [GOC:go_curators]
tr|G1TM51|G1TM51_RABIT	G	119	Ig kappa chain V-I	Immunity	Ig kappa chain V region 12F2; Flags: Precursor	3E-042	gi|125744	162	101	117	77	86	86	23	0	1	16	1		Ig kappa chain b9	9E-053	gi|291415758	208	114	250	87	92	46	14	0	4	3	1	Oryctolagus cuniculus	IgV_L_kappa	5E-028	IgV_L_kappa 5e-028| IgV_L_lambda 7e-018| IgV 1e-014| IgV_TCR_alpha_like 2e-012| IgV_TCR_gamma 1e-008| IgV_TCR_delta 4e-008| IG_like 1e-007| IG 1e-007| IgV_TCR_beta 2e-005| Ig_CD8_alpha 2e-005| IGv 1e-004| I-set 0.001| Ig4_Robo 0.002| Ig1_Necl-1 0.013| Ig_3 0.051| Ig 0.066| Ig1_Necl-1-3_like | IgV_H | V-set | ig |	Ig kappa chain V-I region HK102 - Homo sapiens - antigen binding - extracellular region - plasma membrane - immune response - complement activation - complement activation, classical pathway - Fc-epsilon receptor signaling pathway - Fc-gamma receptor signaling pathway involved in phagocytosis - innate immune response - regulation of immune response - extracellular vesicular exosome - blood microp…	9e-43	GO:0003823	antigen binding	Interacting selectively and non-covalently with an antigen, any substance which is capable of inducing a specific immune response and of reacting with the products of that response, the specific antibody or specifically sensitized T-lymphocytes, or both. Binding may counteract the biological activity of the antigen. [GOC:jl, ISBN:0198506732, ISBN:0721662544]	antibody RELATED []			9e-43	GO:0005576	extracellular region	The space external to the outermost structure of a cell. For cells without external protective or external encapsulating structures this refers to space outside of the plasma membrane. This term covers the host cell environment outside an intracellular parasite. [GOC:go_curators]
tr|G1TFU1|G1TFU1_RABIT	M	120	Ig kappa chain V-I	Immunity	Ig kappa chain V region 12F2; Flags: Precursor	2E-043	gi|125744	166	102	117	80	87	87	20	0	1	17	1		uncharacterized protein LOC103346794, partial	6E-057	gi|655899841	222	120	318	90	91	38	12	0	133	1	1	Oryctolagus cuniculus	IgV_L_kappa	1E-028	IgV_L_kappa 1e-028| IgV_L_lambda 3e-017| IgV 1e-012| IgV_TCR_alpha_like 2e-011| IgV_TCR_gamma 4e-009| IG_like 5e-007| IG 5e-007| IgV_TCR_delta 7e-006| IgV_TCR_beta 1e-005| IGv 2e-005| I-set 2e-004| Ig_CD8_alpha 3e-004| Ig_3 0.038| Ig 0.038| Ig1_Necl-1 0.050| ig | V-set | PRK09282 | IGc2 | 2A0109 |	Ig kappa chain V-I region HK102 - Homo sapiens - antigen binding - extracellular region - plasma membrane - immune response - complement activation - complement activation, classical pathway - Fc-epsilon receptor signaling pathway - Fc-gamma receptor signaling pathway involved in phagocytosis - innate immune response - regulation of immune response - extracellular vesicular exosome - blood microp…	6e-41	GO:0003823	antigen binding	Interacting selectively and non-covalently with an antigen, any substance which is capable of inducing a specific immune response and of reacting with the products of that response, the specific antibody or specifically sensitized T-lymphocytes, or both. Binding may counteract the biological activity of the antigen. [GOC:jl, ISBN:0198506732, ISBN:0721662544]	antibody RELATED []			6e-41	GO:0005576	extracellular region	The space external to the outermost structure of a cell. For cells without external protective or external encapsulating structures this refers to space outside of the plasma membrane. This term covers the host cell environment outside an intracellular parasite. [GOC:go_curators]
tr|G1TEC1|G1TEC1_RABIT	M	120	Ig kappa chain V-I	Immunity	Ig kappa chain V region 12F2; Flags: Precursor	5E-040	gi|125744	154	100	117	77	84	85	23	0	1	17	1		uncharacterized protein LOC103346790	5E-059	gi|655899838	229	116	283	95	96	41	5	0	124	1	1	Oryctolagus cuniculus	IgV_L_kappa	3E-030	IgV_L_kappa 3e-030| IgV_L_lambda 9e-017| IgV 5e-012| IgV_TCR_alpha_like 8e-011| IgV_TCR_gamma 7e-009| IG_like 4e-007| IG 4e-007| IgV_TCR_beta 3e-006| IgV_TCR_delta 6e-006| IGv 6e-005| I-set 8e-005| Ig_CD8_alpha 5e-004| Ig1_Necl-1 0.023| Ig4_Robo 0.050| Ig_3 0.066| Ig 0.066| IGc2 | ig | PRK09282 | V-set |	Ig kappa chain V-I region HK102 - Homo sapiens - antigen binding - extracellular region - plasma membrane - immune response - complement activation - complement activation, classical pathway - Fc-epsilon receptor signaling pathway - Fc-gamma receptor signaling pathway involved in phagocytosis - innate immune response - regulation of immune response - extracellular vesicular exosome - blood microp…	7e-40	GO:0003823	antigen binding	Interacting selectively and non-covalently with an antigen, any substance which is capable of inducing a specific immune response and of reacting with the products of that response, the specific antibody or specifically sensitized T-lymphocytes, or both. Binding may counteract the biological activity of the antigen. [GOC:jl, ISBN:0198506732, ISBN:0721662544]	antibody RELATED []			7e-40	GO:0005576	extracellular region	The space external to the outermost structure of a cell. For cells without external protective or external encapsulating structures this refers to space outside of the plasma membrane. This term covers the host cell environment outside an intracellular parasite. [GOC:go_curators]
tr|G1TVN7|G1TVN7_RABIT	M	122	Ig kappa chain V-I	Immunity	Ig kappa chain V region 12F2; Flags: Precursor	2E-040	gi|125744	155	103	117	76	84	88	24	1	1	17	1		uncharacterized protein LOC103346794, partial	8E-055	gi|655899841	215	121	318	87	90	38	15	1	133	1	1	Oryctolagus cuniculus	IgV_L_kappa	8E-029	IgV_L_kappa 8e-029| IgV_L_lambda 5e-018| IgV 5e-013| IgV_TCR_alpha_like 2e-010| IgV_TCR_gamma 1e-008| IG_like 4e-006| IG 4e-006| IgV_TCR_delta 1e-005| IgV_TCR_beta 2e-005| Ig_CD8_alpha 1e-004| IGv 5e-004| Ig4_Robo 0.003| Ig_3 0.008| I-set 0.010| Ig1_Necl-1 0.013| Ig1_Necl-1-3_like | Ig | Ig3_Perlecan_like | pdxA | ig |	Ig kappa chain V-I region HK102 - Homo sapiens - antigen binding - extracellular region - plasma membrane - immune response - complement activation - complement activation, classical pathway - Fc-epsilon receptor signaling pathway - Fc-gamma receptor signaling pathway involved in phagocytosis - innate immune response - regulation of immune response - extracellular vesicular exosome - blood microp…	2e-42	GO:0003823	antigen binding	Interacting selectively and non-covalently with an antigen, any substance which is capable of inducing a specific immune response and of reacting with the products of that response, the specific antibody or specifically sensitized T-lymphocytes, or both. Binding may counteract the biological activity of the antigen. [GOC:jl, ISBN:0198506732, ISBN:0721662544]	antibody RELATED []			2e-42	GO:0005576	extracellular region	The space external to the outermost structure of a cell. For cells without external protective or external encapsulating structures this refers to space outside of the plasma membrane. This term covers the host cell environment outside an intracellular parasite. [GOC:go_curators]
sp|P16973|LYSC_RABIT	K	130	lysozyme C	Immunity	Lysozyme C; AltName: Full=1,4-beta-N-acetylmuramidase C	3E-079	gi|126628	285	130	130	100	100	100	0	0	1	1	1		lysozyme C	5E-073	gi|291389539	275	130	148	96	98	88	5	0	19	1	1	Oryctolagus cuniculus	LYZ1	2E-053	LYZ1 2e-053| Lys 9e-048| LYZ1 1e-043| PHA03119 | YmdB | ArsC_Yffb | CPSaseII_lrg | MopB_Formate-Dh-Na-like | PQQ_ADH_I | HAD-SF-IIA-hyp2 | PI-PLCc_beta4 | GlyDH-like | M14_CP_A-B_like_1 | PRK15328 | PRK15273 | PLN02161 | MPP_DR1281 12| restrict_Alw26I 16| PRK15284 16| PRK13790 16|	Lysozyme C, spleen isozyme - Canis lupus familiaris - lysozyme activity - cell wall macromolecule catabolic process - cytolysis - defense response to bacterium - identical protein binding	3e-66	GO:0003796	lysozyme activity	Catalysis of the hydrolysis of the beta-(1->4) linkages between N-acetylmuramic acid and N-acetyl-D-glucosamine residues in a peptidoglycan and between N-acetyl-D-glucosamine residues in chitodextrins. [EC:3.2.1.17]	1,4-N-acetylmuramidase activity EXACT []	EC:3.2.1.17		7e-64	GO:0005576	extracellular region	The space external to the outermost structure of a cell. For cells without external protective or external encapsulating structures this refers to space outside of the plasma membrane. This term covers the host cell environment outside an intracellular parasite. [GOC:go_curators]
sp|P50117|S10A9_RABIT	M	132	protein S100-A9	Immunity	Protein S100-A9; AltName: Full=Calgranulin-B; AltName: Full=Migration inhibitory	3E-078	gi|410516939	281	132	132	100	100	100	0	0	1	1	1		protein S100-A9	3E-074	gi|374349228	280	132	132	99	99	100	1	0	1	1	1	Oryctolagus cuniculus	calgranulins	3E-026	calgranulins 3e-026| S-100 3e-020| S-100Z 7e-016| S-100A10_like 1e-015| S-100A1 5e-015| S-100B 9e-014| S-100A6 7e-012| S-100A13 7e-012| S_100 9e-011| S-100A11 8e-010| S-100A10 3e-008| ureE 1e-004| ureE 2e-004| PRK10737 0.006| BAF1_ABF1 0.027| SelP_N 0.027| Dehydrin 0.036| PRK10019 0.036| EF-hand_8 | Het-C |	Protein S100-A9 - Oryctolagus cuniculus - leukocyte migration involved in inflammatory response - autophagy - activation of cysteine-type endopeptidase activity involved in apoptotic process - neutrophil chemotaxis - positive regulation of inflammatory response - neutrophil aggregation - positive regulation of intrinsic apoptotic signaling pathway	8e-76	GO:0005509	calcium ion binding	Interacting selectively and non-covalently with calcium ions (Ca2+). [GOC:ai]	calcium ion storage activity RELATED []			4e-48	GO:0005634	nucleus	A membrane-bounded organelle of eukaryotic cells in which chromosomes are housed and replicated. In most cells, the nucleus contains all of the cell's chromosomes except the organellar chromosomes, and is the site of RNA synthesis and processing. In some species, or in specialized cell types, RNA metabolism or DNA replication may be absent. [GOC:go_curators]
tr|G1TPZ1|G1TPZ1_RABIT	M	134	galectin-1	Immunity	Galectin-3; Short=Gal-3; AltName: Full=35 kDa lectin; AltName:	5E-013	gi|1346429	65.5	119	242	30	52	49	83	3	118	11	1		galectin-1	7E-074	gi|291414651	278	134	134	100	100	100	0	0	1	1	1	Oryctolagus cuniculus	GLECT	1E-024	GLECT 1e-024| GLECT 4e-023| Gal-bind_lectin 4e-022| Gal-bind_lectin 4e-021| PHA02716 | RRM_RBM43 | DUF1344 | MYSc_type_VI | lipo_with_rSAM | PLN02703 | PHA02248 | Glyco_hydro_92 13| Zeta_toxin 13| AMP_N 13| ptsS_2 13| PTZ00383 13| DUF3440 17| An_peroxidase_bacterial_2 17| quinone_oxidoreductase_like_1 17| PRK14863 17|	lectin, galactose binding, soluble 1 - Mus musculus - glycoprotein binding - plasma cell differentiation - signal transducer activity - protein binding - galactose binding - extracellular region - proteinaceous extracellular matrix - extracellular space - intracellular - nucleus - cytoplasm - apoptotic process - heterophilic cell-cell adhesion - signal transduction - cell surface - negative regul…	2e-49	GO:0001948	glycoprotein binding	Interacting selectively and non-covalently with a glycoprotein, a protein that contains covalently bound glycose (monosaccharide) residues. These also include proteoglycans. [GOC:hjd, ISBN:0198506732]				2e-49	GO:0005576	extracellular region	The space external to the outermost structure of a cell. For cells without external protective or external encapsulating structures this refers to space outside of the plasma membrane. This term covers the host cell environment outside an intracellular parasite. [GOC:go_curators]
tr|G1TVZ5|G1TVZ5_RABIT	M	152	T-cell surface glycoprotein CD8 alpha chain-like	Immunity	Ig kappa chain V region BS-1	2E-038	gi|125739	149	100	108	71	83	93	29	2	5	27	1		uncharacterized protein LOC103347757	6E-058	gi|655622047	225	149	290	81	83	51	28	6	1	1	1	Oryctolagus cuniculus	IgV_L_kappa	5E-028	IgV_L_kappa 5e-028| IgV_L_lambda 2e-018| IgV 7e-014| IgV_TCR_gamma 2e-010| IgV_TCR_alpha_like 1e-009| IgV_TCR_delta 2e-008| IGv 1e-006| IG_like 4e-005| IG 4e-005| IgV_TCR_beta 1e-004| Ig_CD8_alpha 0.001| I-set 0.003| 2A0109 0.082| PLN02834 0.082| Ig_3 | Ig | Ig1_Necl-1 | rocD | Peptidase_M8 | V-set |	Ig kappa chain V-I region HK102 - Homo sapiens - antigen binding - extracellular region - plasma membrane - immune response - complement activation - complement activation, classical pathway - Fc-epsilon receptor signaling pathway - Fc-gamma receptor signaling pathway involved in phagocytosis - innate immune response - regulation of immune response - extracellular vesicular exosome - blood microp…	3e-36	GO:0003823	antigen binding	Interacting selectively and non-covalently with an antigen, any substance which is capable of inducing a specific immune response and of reacting with the products of that response, the specific antibody or specifically sensitized T-lymphocytes, or both. Binding may counteract the biological activity of the antigen. [GOC:jl, ISBN:0198506732, ISBN:0721662544]	antibody RELATED []			3e-36	GO:0005576	extracellular region	The space external to the outermost structure of a cell. For cells without external protective or external encapsulating structures this refers to space outside of the plasma membrane. This term covers the host cell environment outside an intracellular parasite. [GOC:go_curators]
tr|U3KM01|U3KM01_RABIT	M	158	Ig kappa chain V-I	Immunity	Ig kappa chain V region 12F2; Flags: Precursor	3E-040	gi|125744	155	101	117	75	83	86	25	0	1	17	1		hypothetical protein	1E-063	gi|291386347	244	124	295	97	98	42	3	0	1	1	1	Oryctolagus cuniculus	IgV_L_kappa	1E-030	IgV_L_kappa 1e-030| IgV_L_lambda 4e-017| IgV 7e-013| IgV_TCR_alpha_like 2e-011| IgV_TCR_gamma 3e-008| IgV_TCR_beta 1e-007| IG_like 2e-007| IG 2e-007| IgV_TCR_delta 5e-006| IGv 2e-005| Ig_CD8_alpha 3e-004| Ig_3 0.011| I-set 0.011| Ig 0.024| Ig1_CD4 0.031| Ubiquitin 0.069| Ig_pIgR | ig | V-set | IgV_H |	Ig kappa chain V-I region HK102 - Homo sapiens - antigen binding - extracellular region - plasma membrane - immune response - complement activation - complement activation, classical pathway - Fc-epsilon receptor signaling pathway - Fc-gamma receptor signaling pathway involved in phagocytosis - innate immune response - regulation of immune response - extracellular vesicular exosome - blood microp…	7e-44	GO:0003823	antigen binding	Interacting selectively and non-covalently with an antigen, any substance which is capable of inducing a specific immune response and of reacting with the products of that response, the specific antibody or specifically sensitized T-lymphocytes, or both. Binding may counteract the biological activity of the antigen. [GOC:jl, ISBN:0198506732, ISBN:0721662544]	antibody RELATED []			7e-44	GO:0005576	extracellular region	The space external to the outermost structure of a cell. For cells without external protective or external encapsulating structures this refers to space outside of the plasma membrane. This term covers the host cell environment outside an intracellular parasite. [GOC:go_curators]
sp|P25230|CAP18_RABIT	M	171	antimicrobial protein CAP18	Immunity	Antimicrobial protein CAP18; AltName: Full=18 kDa cationic protein; AltName:	1E-100	gi|117149	355	171	171	100	100	100	0	0	1	1	1		antimicrobial protein CAP18 precursor	9E-097	gi|126723146	355	171	171	100	100	100	0	0	1	1	1	Oryctolagus cuniculus	Cathelicidins	4E-022	Cathelicidins 4e-022| PyrC 0.010| PRK05451 0.047| CAP18_C 0.081| PRK13837 | PLN02413 | pyrC_dimer | PLN02986 | STKc_MSK2_N | STKc_MASTL | PRK13426 | Orexin | PRK14950 | PLN02308 | V-ATPase_H_N | NR_LBD_F2 | PRK09194 | PTZ00429 | COG2419 | SecD |	Cathelicidin antimicrobial peptide - Homo sapiens - innate immune response in mucosa - protein binding - extracellular space - cell wall - cytosol - antibacterial humoral response - defense response to bacterium - negative regulation of growth of symbiont on or near host surface - defense response to Gram-positive bacterium - interaction with host - killing by host of symbiont cells - extracellul…	5e-46	GO:0005515	protein binding	Interacting selectively and non-covalently with any protein or protein complex (a complex of two or more proteins that may include other nonprotein molecules). [GOC:go_curators]	alpha-2 macroglobulin receptor-associated protein activity RELATED []			5e-46	GO:0005615	extracellular space	That part of a multicellular organism outside the cells proper, usually taken to be outside the plasma membranes, and occupied by fluid. [ISBN:0198547684]
sp|P25227|A1AG_RABIT	M	201	alpha-1-acid glycoprotein 1	Immunity	Alpha-1-acid glycoprotein; AltName: Full=Orosomucoid; Short=OMD; Flags:	1E-117	gi|112880	411	201	201	100	100	100	0	0	1	1	1		alpha-1-acid glycoprotein precursor	1E-113	gi|156119358	411	201	201	100	100	100	0	0	1	1	1	Oryctolagus cuniculus	Lipocalin	0.006	Lipocalin 0.006| VKG_Carbox | DUF684 | COG3224 | DNA_pol3_a_NII | DUF4207 | RecN | DUF4615 | HemN | PH_PLEKHG5_G6 | RNA_dep_RNAP | PRK08334 | Sema_6C 10| PRK13354 10| PRK08301 10| PaiB 10| UPF0697 13| Bud13 13| OATP 13| SPX 13|	Alpha-1-acid glycoprotein 2 - Homo sapiens - regulation of immune system process - extracellular space - transport - acute-phase response - blood microparticle	1e-64	GO:0005515	protein binding	Interacting selectively and non-covalently with any protein or protein complex (a complex of two or more proteins that may include other nonprotein molecules). [GOC:go_curators]	alpha-2 macroglobulin receptor-associated protein activity RELATED []			2e-63	GO:0005576	extracellular region	The space external to the outermost structure of a cell. For cells without external protective or external encapsulating structures this refers to space outside of the plasma membrane. This term covers the host cell environment outside an intracellular parasite. [GOC:go_curators]
tr|G1TUX5|G1TUX5_RABIT	M	208	C1q and tumor necrosis factor related protein 7-like	Immunity	Collagen alpha-1(VIII) chain; AltName: Full=Endothelial collagen; Contains:	8E-017	gi|115317	79	213	744	29	41	29	150	49	533	38	1		protein HP-25 homolog 2-like	1E-118	gi|655765988	427	208	208	100	100	100	0	0	1	1	1	Oryctolagus cuniculus	C1Q	1E-017	C1Q 1e-017| C1q 9e-017| Collagen 2e-006| Drf_FH1 | dCO2ase_PEP1 | Eda | DUF4593 | PRK09111 | PRK08132 | Cytadhesin_P30 | DUF3583 | Xnuc_lig_assoc | DUF3892 | LamG | PRK07080 | Gag_spuma | ABC_tran | COG3921 | KDPG_aldolase 10| PRK07764 10|	Protein HP-25 homolog 2 - Bos taurus - extracellular region - collagen trimer	2e-67	GO:0005102	receptor binding	Interacting selectively and non-covalently with one or more specific sites on a receptor molecule, a macromolecule that undergoes combination with a hormone, neurotransmitter, drug or intracellular messenger to initiate a change in cell function. [GOC:bf, GOC:ceb, ISBN:0198506732]	receptor ligand NARROW []			2e-21	GO:0005615	extracellular space	That part of a multicellular organism outside the cells proper, usually taken to be outside the plasma membranes, and occupied by fluid. [ISBN:0198547684]
tr|G1TKP3|G1TKP3_RABIT	M	238	immunoglobulin lambda-like polypeptide 5-like isoform X4	Immunity	Ig lambda chain C region	1E-056	gi|125948	211	105	105	97	99	100	3	0	1	134	1		immunoglobulin lambda-like polypeptide 5-like isoform X4	6E-082	gi|544463076	306	243	243	65	78	100	85	5	1	1	1	Macaca fascicularis	IgC_L	2E-024	IgC_L 2e-024| IgV_L_lambda 1e-020| IgV 2e-017| IGc1 2e-016| IgV_L_kappa 2e-016| IgC 1e-015| IgC_TCR_beta 8e-013| IgC_CH2_IgE 6e-011| C1-set 1e-010| IgC_CH1 6e-010| IgV_TCR_alpha_like 2e-009| IgC_CH4 4e-009| IgV_TCR_beta 2e-007| IgV_TCR_gamma 2e-005| IGv 2e-005| IgC_MHC_II_alpha 1e-004| IgC_TCR_gamma 2e-004| Ig_CD8_alpha 2e-004| IgC_CH3 3e-004| IgV_TCR_delta 4e-004|	Uncharacterized protein - Bos taurus - integral component of membrane	6e-57	GO:0003823	antigen binding	Interacting selectively and non-covalently with an antigen, any substance which is capable of inducing a specific immune response and of reacting with the products of that response, the specific antibody or specifically sensitized T-lymphocytes, or both. Binding may counteract the biological activity of the antigen. [GOC:jl, ISBN:0198506732, ISBN:0721662544]	antibody RELATED []			2e-40	GO:0005576	extracellular region	The space external to the outermost structure of a cell. For cells without external protective or external encapsulating structures this refers to space outside of the plasma membrane. This term covers the host cell environment outside an intracellular parasite. [GOC:go_curators]
sp|P01870|IGHG_RABIT	G	323	Ig gamma-1 chain C region	Immunity	Ig gamma chain C region	0.0	gi|121088	671	323	323	100	100	100	0	0	1	1	1		Ig gamma chain C region isoform X2	0.0	gi|655898757	664	323	337	99	99	96	3	0	15	1	1	Oryctolagus cuniculus	IgC_CH1	6E-023	IgC_CH1 6e-023| IgC_CH4 1e-020| IgC 1e-017| IGc1 3e-015| IgC_L 9e-011| IgC_CH3 4e-010| C1-set 5e-009| IgC_TCR_beta 8e-007| IgC_CH2_IgE 1e-006| IgC_MHC_II_beta 2e-006| IgC_MHC_I_alpha3 5e-006| IgC_SIRP 5e-005| IgC_Tapasin_R 3e-004| IgC_CH2 0.004| IgC_MHC_II_alpha 0.009| IgC_beta2m 0.011| Ig2_KIRREL3-like 0.015| Ig | hydroxyacyl-CoA-like_DH_SDR_c-like | IgC_TCR_gamma |	Ig gamma-1 chain C region - Homo sapiens - antigen binding - protein binding - extracellular region - extracellular space - complement activation - complement activation, classical pathway - Fc-gamma receptor signaling pathway involved in phagocytosis - innate immune response - extracellular vesicular exosome - blood microparticle	0	GO:0003823	antigen binding	Interacting selectively and non-covalently with an antigen, any substance which is capable of inducing a specific immune response and of reacting with the products of that response, the specific antibody or specifically sensitized T-lymphocytes, or both. Binding may counteract the biological activity of the antigen. [GOC:jl, ISBN:0198506732, ISBN:0721662544]	antibody RELATED []			1e-133	GO:0005576	extracellular region	The space external to the outermost structure of a cell. For cells without external protective or external encapsulating structures this refers to space outside of the plasma membrane. This term covers the host cell environment outside an intracellular parasite. [GOC:go_curators]
sp|P04221|MUCM_RABIT	V	479	Ig mu chain C region	Immunity	Ig mu chain C region membrane-bound form	0.0	gi|127511	966	479	479	100	100	100	0	0	1	1	1		Ig mu chain C region membrane-bound form-like	0.0	gi|512892287	639	467	1164	68	79	40	146	5	147	2	1	Heterocephalus glaber	IgC_CH4	1E-034	IgC_CH4 1e-034| IgC 1e-018| IgC_CH3 1e-015| IgC_L 1e-012| IgC_CH1 4e-011| IGc1 5e-011| IgC_TCR_beta 3e-010| IgC_CH2_IgE 3e-009| C1-set 4e-008| IgC_CH2 6e-006| IgC_MHC_I_alpha3 1e-005| IgC_MHC_II_beta 4e-005| IgC_SIRP 0.002| IgC_TCR_gamma 0.003| IgC_Tapasin_R 0.006| Ig2_KIRREL3-like 0.019| IgC_MHC_II_alpha 0.070| Ig 0.092| PTCRA | C2-set_2 |	Uncharacterized protein - Canis lupus familiaris - integral component of membrane	0	GO:0003823	antigen binding	Interacting selectively and non-covalently with an antigen, any substance which is capable of inducing a specific immune response and of reacting with the products of that response, the specific antibody or specifically sensitized T-lymphocytes, or both. Binding may counteract the biological activity of the antigen. [GOC:jl, ISBN:0198506732, ISBN:0721662544]	antibody RELATED []			1e-171	GO:0005615	extracellular space	That part of a multicellular organism outside the cells proper, usually taken to be outside the plasma membranes, and occupied by fluid. [ISBN:0198547684]
tr|G1T3X1|G1T3X1_RABIT	M	557	complement component C9	Immunity	Complement component C9; Flags: Precursor	0.0	gi|1352109	1134	557	557	98	99	100	10	0	1	1	1		complement component C9 precursor	0.0	gi|126723572	1134	557	557	98	99	100	10	0	1	1	1	Oryctolagus cuniculus	MACPF	3E-023	MACPF 3e-023| MACPF 1e-015| LDLa 3e-006| Ldl_recept_a 7e-006| LDLa 5e-004| PTZ00482 0.038| EGF_CA | 5C_CHO_kinase | PTZ00481 | TSP_1 | Viral_Hsp90 | PTZ00372 | ATHILA | PRK06406 | EGF_CA | PRK10861 | EGF | uvrC | TyeA | PHA-1 |	Complement component C9 - Homo sapiens - extracellular region - membrane attack complex - cytoplasm - plasma membrane - integral component of plasma membrane - complement activation, alternative pathway - complement activation, classical pathway - hemolysis by symbiont of host erythrocytes - regulation of complement activation - innate immune response - extracellular vesicular exosome - blood mic…	0								GO:0005579	membrane attack complex	A protein complex produced by sequentially activated components of the complement cascade inserted into a target cell membrane and forming a pore leading to cell lysis via ion and water flow. [GOC:add, ISBN:0198547684, ISBN:068340007X, ISBN:0781735149]
tr|G1SUZ1|G1SUZ1_RABIT	M	1114	complement C3	Immunity	Complement C3 alpha chain	0.0	gi|116596	1367	710	726	96	97	98	27	1	1	148	1		complement C3 alpha chain isoform X1, partial	0.0	gi|655899294	1706	857	906	99	99	95	5	1	34	1	1	Oryctolagus cuniculus	complement_C3_C	5E-076	complement_C3_C4_C5 5e-076| NTR_complement_C3 3e-047| A2M_like 9e-046| A2M_comp 9e-043| A2M_2 2e-036| C345C 3e-024| TNF 7e-022| TNF 1e-019| A2M_recep 2e-019| NTR_complement_C345C 6e-019| ISOPREN_C2_like 8e-018| A2M 5e-017| TNF 3e-016| NTR 1e-015| NTR_complement_C4 2e-014| NTR_complement_C5 7e-009| Thiol-ester_cl 0.010| NTR_netrin-1_like | PTZ00008 | RNA_pol |	Complement C3 - Rattus norvegicus - positive regulation of type IIa hypersensitivity - positive regulation of protein phosphorylation - positive regulation of activation of membrane attack complex - endopeptidase inhibitor activity - extracellular space - inflammatory response - complement activation - positive regulation vascular endothelial growth factor production - positive regulation of gluc…	0	GO:0004866	endopeptidase inhibitor activity	Stops, prevents or reduces the activity of an endopeptidase, any enzyme that hydrolyzes nonterminal peptide bonds in polypeptides. [GOC:jl]	alpha-2 macroglobulin RELATED []			0	GO:0005615	extracellular space	That part of a multicellular organism outside the cells proper, usually taken to be outside the plasma membranes, and occupied by fluid. [ISBN:0198547684]
tr|G1SS91|G1SS91_RABIT	S	1752	complement C4-A	Immunity	Complement C3 alpha chain	6E-061	gi|116596	229	767	726	27	44	106	557	109	54	997	1		complement C4-A	0.0	gi|291395827	3461	1745	1743	99	99	100	2	2	1	8	1	Oryctolagus cuniculus	complement_C3_C	1E-067	complement_C3_C4_C5 1e-067| A2M_like 3e-048| NTR_complement_C4 1e-040| A2M_comp 9e-040| A2M_2 8e-038| NTR_complement_C345C 2e-020| ISOPREN_C2_like 5e-019| A2M_recep 4e-017| A2M 8e-015| C345C 5e-012| NTR_complement_C3 5e-012| ANATO 3e-010| A2M_N_2 5e-008| NTR 2e-007| NTR_complement_C5 4e-006| A2M_N 7e-006| ANATO 7e-005| ANATO 2e-004| COG2373 0.012| Thiol-ester_cl 0.015|	Complement C4-A - Homo sapiens - complement component C1q binding - endopeptidase inhibitor activity - extracellular region - plasma membrane - inflammatory response - complement activation - complement activation, classical pathway - negative regulation of endopeptidase activity - regulation of complement activation - innate immune response - blood microparticle - positive regulation of apoptoti…	0	GO:0001849	complement component C1q binding	Interacting selectively and non-covalently with the C1q component of the classical complement cascade. [GOC:add, ISBN:0781735149]				0	GO:0005576	extracellular region	The space external to the outermost structure of a cell. For cells without external protective or external encapsulating structures this refers to space outside of the plasma membrane. This term covers the host cell environment outside an intracellular parasite. [GOC:go_curators]
tr|G1THZ6|G1THZ6_RABIT	M	480	Ig gamma-1 chain C region	Immunity	Ig gamma chain C region	1E-155	gi|121088	540	321	323	84	84	99	50	47	1	136	1		Ig gamma chain C region isoform X1	1E-162	gi|655898754	575	338	392	85	85	86	50	47	53	119	1	Oryctolagus cuniculus	IgV_H	6E-027	IgV_H 6e-027| IgC_CH1 9e-023| IGv 1e-018| IgV 4e-011| IgC_CH3 7e-010| IgC 3e-009| IgV_TCR_gamma 5e-008| IgC_L 1e-006| IgC_CH4 2e-006| IGc1 3e-006| C1-set 2e-005| IgV_L_lambda 2e-004| IgC_CH2_IgE 0.003| IgV_TCR_alpha_like 0.004| IgC_TCR_beta 0.005| Ig2_KIRREL3-like 0.092| IgV_TCR_delta | IgV_TCR_beta | IgV_L_kappa | FAP |	Uncharacterized protein - Canis lupus familiaris - integral component of membrane	0	GO:0003823	antigen binding	Interacting selectively and non-covalently with an antigen, any substance which is capable of inducing a specific immune response and of reacting with the products of that response, the specific antibody or specifically sensitized T-lymphocytes, or both. Binding may counteract the biological activity of the antigen. [GOC:jl, ISBN:0198506732, ISBN:0721662544]	antibody RELATED []			1e-102	GO:0005576	extracellular region	The space external to the outermost structure of a cell. For cells without external protective or external encapsulating structures this refers to space outside of the plasma membrane. This term covers the host cell environment outside an intracellular parasite. [GOC:go_curators]
tr|G1SYM4|G1SYM4_RABIT	M	480	alpha-1B-glycoprotein	Immunity	Alpha-1B-glycoprotein {ECO:0000250|UniProtKB:P39090}; AltName: Full=Alpha-1-B	0.055	gi|205686172	31.2	13	13	100	100	100	0	0	1	22	1		alpha-1B-glycoprotein	0.0	gi|655887241	961	493	494	97	97	100	14	14	1	1	1	Oryctolagus cuniculus	Ig1_LILRB1_like	2E-005	Ig1_LILRB1_like 2e-005| Ig_FcalphaRI | PRK15438 | GltB | AsmA | 1-PFK | GH25_BacA-like | PRK13366 | Auxin_canalis | decahem_SO1788 | PLN02809 | fadJ | IG_like | IG | DUF3822 11| IRF-3 11| acyl_WS_DGAT 11| FadJ 11| PHA03333 11| Glyco_trans_4_4 15|	Alpha-1B-glycoprotein - Homo sapiens - molecular_function - extracellular region - extracellular space - biological_process - extracellular vesicular exosome - blood microparticle	0	GO:0003674	molecular_function	Elemental activities, such as catalysis or binding, describing the actions of a gene product at the molecular level. A given gene product may exhibit one or more molecular functions. [GOC:go_curators]	molecular function EXACT []			1e-166	GO:0005576	extracellular region	The space external to the outermost structure of a cell. For cells without external protective or external encapsulating structures this refers to space outside of the plasma membrane. This term covers the host cell environment outside an intracellular parasite. [GOC:go_curators]
tr|G1TRW8|G1TRW8_RABIT	M	198	neutrophil gelatinase-associated lipocalin	Immunity	Complement component C8 gamma chain; Flags: Precursor	7E-004	gi|20137777	35.8	181	202	21	40	90	142	14	13	10	1		neutrophil gelatinase-associated lipocalin	1E-113	gi|291413525	410	198	198	100	100	100	0	0	1	1	1	Oryctolagus cuniculus	Lipocalin	4E-011	Lipocalin 4e-011| WaaY | PRK10359 | Capsid_NCLDV | DUF600 | PRK08557 | Link_domain_CSPGs_modules_1_3 | PRK14038 | pseT | Bgal_small_N | Blc | Glyco_transf_56 | PRK10477 | VDE | CdhC | PRK11715 | PRK09529 | one_C_dehyd_A 13| PRK07178 13| Plant_tran 17|	Neutrophil gelatinase-associated lipocalin - Homo sapiens - protease binding - transporter activity - iron ion binding - extracellular region - extracellular space - cytosol - ion transport - response to virus - response to herbicide - positive regulation of gene expression - siderophore transport - positive regulation of cell projection organization - cellular response to nutrient levels - small…	4e-79	GO:0002020	protease binding	Interacting selectively and non-covalently with any protease or peptidase. [GOC:hjd]				4e-79	GO:0005576	extracellular region	The space external to the outermost structure of a cell. For cells without external protective or external encapsulating structures this refers to space outside of the plasma membrane. This term covers the host cell environment outside an intracellular parasite. [GOC:go_curators]
tr|G1SQA8|G1SQA8_RABIT	M	567	ATP synthase subunit beta mitochondrial precursor	Metabolism, energy	Creatine kinase S-type, mitochondrial; AltName: Full=Basic-type mitochondrial	0.25	gi|6016429	29.3	92	419	30	42	22	64	12	319	95	1		ATP synthase subunit beta, mitochondrial	0.0	gi|655739959	1099	567	567	100	100	100	0	0	1	1	1	Oryctolagus cuniculus	atpD	0.0	atpD | PRK09280 | AtpD | atpB | PRK12597 e-158| F1-ATPase_beta e-138| alt_F1F0_F1_bet e-137| fliI_yscN 9e-052| FliI 8e-051| FliI_clade2 3e-048| ATPase_flagellum-secretory_path_III 3e-047| FliI_clade1 9e-047| FliI_clade3 3e-046| PRK09099 6e-045| III_secr_ATP 4e-044| fliI 2e-043| fliI 2e-042| PRK06936 4e-042| PRK06315 4e-042| ATP-synt_ab 1e-041|	ATP synthase subunit beta - Sus scrofa - angiogenesis - ATP binding - mitochondrial proton-transporting ATP synthase complex - plasma membrane - ATP catabolic process - lipid metabolic process - negative regulation of cell adhesion involved in substrate-bound cell migration - cell surface - ATP synthesis coupled proton transport - ATP hydrolysis coupled proton transport - MHC class I protein bind…	0	GO:0005524	ATP binding	Interacting selectively and non-covalently with ATP, adenosine 5'-triphosphate, a universally important coenzyme and enzyme regulator. [ISBN:0198506732]				0	GO:0005753	mitochondrial proton-transporting ATP synthase complex	A proton-transporting ATP synthase complex found in the mitochondrial membrane. [GOC:mah, GOC:mtg_sensu]
tr|G1TS29|G1TS29_RABIT	M	288	triosephosphate isomerase	Metabolism, energy	Triosephosphate isomerase; Short=TIM; AltName: Full=Triose-phosphate isomerase	1E-143	gi|136066	501	248	248	100	100	100	0	0	1	41	1		triosephosphate isomerase	1E-165	gi|291392777	584	288	288	100	100	100	0	0	1	1	1	Oryctolagus cuniculus	PLN02561	8E-088	PLN02561 8e-088| PLN02429 5e-086| PTZ00333 4e-074| TIM 8e-061| TIM 3e-058| tpiA 4e-056| PRK13962 9e-054| TpiA 1e-049| PRK14566 1e-048| PRK14567 5e-047| PRK14565 6e-035| PRK15492 8e-031| PRK14905 4e-029| tim 1e-018| PRK04302 7e-007| PLPDE_III_AR_proteobact | DUF3383 | SAM1 | SAM_Samd9_Samd9L | TIGR02679 |	Triosephosphate isomerase - Homo sapiens - triose-phosphate isomerase activity - protein binding - extracellular space - nucleus - cytosol - carbohydrate metabolic process - glucose metabolic process - gluconeogenesis - glycolytic process - pentose-phosphate shunt - embryo development - glyceraldehyde-3-phosphate metabolic process - small molecule metabolic process - extracellular vesicular exoso…	0	GO:0004807	triose-phosphate isomerase activity	Catalysis of the reaction: D-glyceraldehyde 3-phosphate = glycerone phosphate. [EC:5.3.1.1, RHEA:18588]	D-glyceraldehyde-3-phosphate aldose-ketose-isomerase activity EXACT [EC:5.3.1.1]	EC:5.3.1.1	KEGG:R01015	1e-149	GO:0005615	extracellular space	That part of a multicellular organism outside the cells proper, usually taken to be outside the plasma membranes, and occupied by fluid. [ISBN:0198547684]
tr|G1TYA7|G1TYA7_RABIT	M	331	L-lactate dehydrogenase B chain	Metabolism, energy	L-lactate dehydrogenase A chain; Short=LDH-A; AltName: Full=LDH muscle subunit;	1E-133	gi|126050	467	288	332	76	89	87	68	0	44	42	1		RWD domain-containing protein 2A-like	1E-164	gi|301779710	579	323	292	99		96		0	44	41	1	Ailuropoda melanoleuca	LDH_1	1E-129	LDH_1 e-129| PLN02602 4e-092| L-LDH-NAD 8e-073| LDH_2 2e-071| LDH_like 6e-071| ldh 3e-066| Mdh 4e-057| HicDH_like 8e-057| LDH_MDH_like 5e-046| LDH_3 3e-045| LDH-like_MDH 2e-043| MalateDH_bact 2e-041| PRK06223 9e-040| LDH-like_MDH_nadp 1e-036| PTZ00117 2e-033| PTZ00082 2e-033| Ldh_1_N 3e-033| Ldh_1_C 5e-015| PTZ00325 3e-009| MDH_glyoxysomal_mitochondrial 2e-008|	L-lactate dehydrogenase - Homo sapiens - cytoplasm	0	GO:0004459	L-lactate dehydrogenase activity	Catalysis of the reaction: (S)-lactate + NAD+ = pyruvate + NADH + H+. [EC:1.1.1.27, RHEA:23447]	L-lactic acid dehydrogenase activity EXACT [EC:1.1.1.27]	EC:1.1.1.27		1e-164	GO:0005737	cytoplasm	All of the contents of a cell excluding the plasma membrane and nucleus, but including other subcellular structures. [ISBN:0198547684]
tr|G1TJG6|G1TJG6_RABIT	M	333	glyceraldehyde-3-phosphate dehydrogenase	Metabolism, energy	Glyceraldehyde-3-phosphate dehydrogenase; Short=GAPDH; AltName:	0.0	gi|160332366	667	333	333	99	99	100	2	0	1	1	1		Glyceraldehyde-3-phosphate dehydrogenase-like	0.0	gi|291383425	671	333	333	100	100	100	0	0	1	1	1	Oryctolagus cuniculus	PLN02272	1E-139	PLN02272 e-139| PLN02358 e-131| gapA e-127| PTZ00023 e-125| GapA e-108| GAPDH-I e-100| PTZ00434 5e-092| PRK07729 1e-085| PRK07403 1e-085| PLN03096 7e-080| PLN02237 2e-078| PRK08955 1e-073| PRK13535 4e-067| E4PD_g-proteo 7e-064| Gp_dh_C 8e-055| PRK08289 3e-053| Gp_dh_N 2e-048| Gp_dh_N 3e-044| PTZ00353 1e-040| PRK04207 0.007|	Glyceraldehyde-3-phosphate dehydrogenase - Oryctolagus cuniculus - microtubule cytoskeleton organization - glyceraldehyde-3-phosphate dehydrogenase (NAD+) (phosphorylating) activity - protein binding - nucleus - cytoplasm - cytosol - microtubule binding - microtubule cytoskeleton - peptidyl-cysteine S-nitrosylase activity - peptidyl-cysteine S-trans-nitrosylation - protein stabilization - neuron …	0	GO:0004365	glyceraldehyde-3-phosphate dehydrogenase (NAD+) (phosphorylating) activity	Catalysis of the reaction: D-glyceraldehyde 3-phosphate + phosphate + NAD+ = 3-phospho-D-glyceroyl phosphate + NADH + H+. [EC:1.2.1.12]	3-phosphoglyceraldehyde dehydrogenase activity EXACT [EC:1.2.1.12]	EC:1.2.1.12		0	GO:0005634	nucleus	A membrane-bounded organelle of eukaryotic cells in which chromosomes are housed and replicated. In most cells, the nucleus contains all of the cell's chromosomes except the organellar chromosomes, and is the site of RNA synthesis and processing. In some species, or in specialized cell types, RNA metabolism or DNA replication may be absent. [GOC:go_curators]
tr|G1TB24|G1TB24_RABIT	F	660	peroxysomal Fatty Acyl CoA Transporter	Metabolism, lipid	Bile salt export pump; AltName: Full=ATP-binding cassette sub-family B member	5E-009	gi|12585141	55.1	189	1321	22	46	14	147	21	437	412	1		LOW QUALITY PROTEIN: ATP-binding cassette sub-family D member 2	0.0	gi|655830185	1311	660	734	99	99	90	1	1	76	1	1	Oryctolagus cuniculus	3a01203	1E-160	3a01203 e-160| ABC_membrane_2 1e-072| COG4178 6e-052| ABCD_peroxisomal_ALDP 4e-043| type_I_sec_PrtD 1e-017| MdlB 1e-015| PRK11174 2e-013| MsbA_rel 4e-012| 3a01208 1e-011| ArpD 1e-011| ABCC_ATM1_transporter 3e-011| SunT 3e-011| ABCC_TAP 7e-011| PRK13657 9e-011| NHLM_micro_ABC1 1e-010| type_I_sec_LssB 4e-010| PRK11160 4e-010| PRK10247 6e-010| CydD 8e-010| znuC 8e-010|	Uncharacterized protein - Canis lupus familiaris - ATP binding - mitochondrion - peroxisome - ATP catabolic process - fatty acid beta-oxidation - integral component of membrane - positive regulation of fatty acid beta-oxidation - ATPase activity, coupled to transmembrane movement of substances - very long-chain fatty acid catabolic process - protein homodimerization activity - transmembrane trans…	0	GO:0005524	ATP binding	Interacting selectively and non-covalently with ATP, adenosine 5'-triphosphate, a universally important coenzyme and enzyme regulator. [ISBN:0198506732]				0	GO:0005739	mitochondrion	A semiautonomous, self replicating organelle that occurs in varying numbers, shapes, and sizes in the cytoplasm of virtually all eukaryotic cells. It is notably the site of tissue respiration. [GOC:giardia, ISBN:0198506732]
tr|G1U9T4|G1U9T4_RABIT	M	152	nucleoside diphosphate kinase B	Metabolism, nucleotide	Osteopontin; AltName: Full=Bone sialoprotein 1; AltName: Full=OC-1; AltName:	2.5	gi|400685	23.5	47	311	31	51	15	32	2	163	25	1		nucleoside diphosphate kinase B	9E-085	gi|325297009	314	152	152	100	100	100	0	0	1	1	1	Oryctolagus cuniculus	PTZ00093	6E-058	PTZ00093 6e-058| PLN02619 5e-053| NDPk_I 2e-047| NDK 2e-045| NDK 3e-041| ndk 3e-040| Ndk 2e-039| PRK14540 5e-036| NDPk 5e-033| PRK14544 2e-028| PRK14541 1e-026| PRK14542 1e-025| PRK14545 3e-024| PRK14543 8e-023| PLN02931 1e-019| NDPk7A 6e-018| NDPk5 2e-017| NDPk_TX 9e-017| NDPk6 1e-015| NDPk7B 7e-011|	Nucleoside diphosphate kinase - Homo sapiens - nucleoside diphosphate kinase activity - ATP binding - nucleoside diphosphate phosphorylation - GTP biosynthetic process - UTP biosynthetic process - CTP biosynthetic process	3e-84	GO:0003677	DNA binding	Any molecular function by which a gene product interacts selectively and non-covalently with DNA (deoxyribonucleic acid). [GOC:dph, GOC:jl, GOC:tb, GOC:vw]	microtubule/chromatin interaction RELATED []			3e-84	GO:0001726	ruffle	Projection at the leading edge of a crawling cell; the protrusions are supported by a microfilament meshwork. [ISBN:0124325653]
tr|G1TXI1|G1TXI1_RABIT	M	238	nucleophosmin	Metabolism, nucleotide	Triadin	2E-005	gi|8134743	41.6	89	706	31	47	13	61	1	314	114	1		LOW QUALITY PROTEIN: nucleophosmin (nucleolar phosphoprotein B23, numatrin)	1E-115	gi|533122623	416	262	367	83	84	71	42	25	68	2	1	Chinchilla lanigera	Nucleoplasmin	3E-027	Nucleoplasmin 3e-027| MIP-T3 2e-004| PTZ00121 0.007| PTZ00108 0.013| Mycoplas_LppA 0.022| mfd 0.063| Neuromodulin | DDRGK | RCSD | BASP1 | CAF-1_p150 | RNA_polI_A34 | DUF612 | DUF869 | IsdB | PTZ00372 | PRK13808 | Mfd | CDC27 | DUF1103 |	Uncharacterized protein - Sus scrofa - transcription coactivator activity - RNA binding - protein kinase inhibitor activity - nucleoplasm - nucleolus - DNA repair - nucleosome assembly - protein localization - negative regulation of centrosome duplication - protein kinase binding - ribonucleoprotein complex - Tat protein binding - spindle pole centrosome - regulation of endodeoxyribonuclease acti…	0	GO:0003713	transcription coactivator activity	Interacting selectively and non-covalently with a activating transcription factor and also with the basal transcription machinery in order to increase the frequency, rate or extent of transcription. Cofactors generally do not bind DNA, but rather mediate protein-protein interactions between activating transcription factors and the basal transcription machinery. [GOC:txnOH, PMID:10213677, PMID:168…	transcription co-activator activity EXACT []			1e-124	GO:0005654	nucleoplasm	That part of the nuclear content other than the chromosomes or the nucleolus. [GOC:ma, ISBN:0124325653]
tr|G1SN21|G1SN21_RABIT	F	289	purine nucleoside phosphorylase	Metabolism, nucleotide	Na(+)/H(+) exchange regulatory cofactor NHE-RF3; Short=NHERF-3; AltName:	0.96	gi|73621375	26.2	22	518	45	77	4	12	0	186	250	1		purine nucleoside phosphorylase	1E-164	gi|291403445	580	285	289	100	100	99	0	0	5	5	1	Oryctolagus cuniculus	PNPH	1E-097	PNPH 1e-097| PRK08202 7e-076| PNPH-PUNA-XAPA 1e-075| XAPA 3e-049| Pnp 3e-043| PUNP 2e-040| PNP_UDP_1 1e-022| PRK08666 3e-016| MTAP 1e-012| PRK09136 3e-011| PRK08564 6e-011| PRK07823 4e-006| PRK08931 2e-005| PRK07432 3e-005| bioF | PRK14697 | PRK06698 | PaeLigD_Pol_like | AL_MDR | COG1829 |	Purine nucleoside phosphorylase - Homo sapiens - nucleoside binding - purine nucleobase binding - purine-nucleoside phosphorylase activity - intracellular - cytoplasm - cytosol - cytoskeleton - nucleobase-containing compound metabolic process - purine nucleobase metabolic process - inosine catabolic process - purine nucleotide catabolic process - nicotinamide riboside catabolic process - immune r…	0	GO:0001882	nucleoside binding	Interacting selectively and non-covalently with a nucleoside, a compound consisting of a purine or pyrimidine nitrogenous base linked either to ribose or deoxyribose. [GOC:hjd]				1e-152	GO:0005622	intracellular	The living contents of a cell; the matter contained within (but not including) the plasma membrane, usually taken to exclude large vacuoles and masses of secretory or ingested material. In eukaryotes it includes the nucleus and cytoplasm. [ISBN:0198506732]
tr|G1U155|G1U155_RABIT	M	126	histone H2B type 1-like	Nuclear regulation	Histone H1.4	0.025	gi|408360127	29.6	61	219	32	45	28	41	3	138	2	1		histone H2B type 1-H-like	2E-064	gi|532054528	246	126	126	100	100	100	0	0	1	1	1	Microtus ochrogaster	PLN00158	1E-042	PLN00158 1e-042| H2B 5e-041| PTZ00463 8e-038| Histone 5e-005| PRK14552 | TAF12 | H2A | TAF | BLVR | PRK05563 | PHA03089 | mIF3 | HMG14_17 | PHA00437 | TAF6 | GAGA_bind | rnpA | ALS2CR8 | PTZ00462 | PRK11642 |	Histone H2B - Sus scrofa - nucleosome - DNA binding - nucleus - nucleosome assembly - protein heterodimerization activity	3e-65	GO:0003677	DNA binding	Any molecular function by which a gene product interacts selectively and non-covalently with DNA (deoxyribonucleic acid). [GOC:dph, GOC:jl, GOC:tb, GOC:vw]	microtubule/chromatin interaction RELATED []			3e-65	GO:0000786	nucleosome	A complex comprised of DNA wound around a multisubunit core and associated proteins, which forms the primary packing unit of DNA into higher order structures. [GOC:elh]
tr|G1T0Z2|G1T0Z2_RABIT	M	131	histone H2A type 1-A	Nuclear regulation	Histone H2A.V; AltName: Full=H2A.F/Z	5E-034	gi|110826505	135	117	128	64	76	91	42	2	7	5	1		histone H2A type 1-A	5E-067	gi|291395705	255	131	131	100	100	100	0	0	1	1	1	Oryctolagus cuniculus	H2A	3E-049	H2A 3e-049| PLN00153 1e-048| H2A 3e-048| PTZ00017 4e-048| PLN00157 9e-048| HTA1 7e-046| PLN00156 3e-044| PLN00154 6e-031| PTZ00252 5e-026| PLN00155 5e-017| Histone 1e-008| BUR6 8e-004| HAP5 | CBFD_NFYB_HMF | PLN00158 | flavin_revert | Cas8a2_I-A | cas_Csa4 | DUF2110 | LanC |	Histone H2A type 1-A - Homo sapiens - nucleosome - DNA binding - nucleus - nucleosome assembly - protein heterodimerization activity	3e-64	GO:0003677	DNA binding	Any molecular function by which a gene product interacts selectively and non-covalently with DNA (deoxyribonucleic acid). [GOC:dph, GOC:jl, GOC:tb, GOC:vw]	microtubule/chromatin interaction RELATED []			3e-64	GO:0000786	nucleosome	A complex comprised of DNA wound around a multisubunit core and associated proteins, which forms the primary packing unit of DNA into higher order structures. [GOC:elh]
tr|G1TDI4|G1TDI4_RABIT	M	147	transthyretin	Protein export machinery	Transthyretin; AltName: Full=Prealbumin	3E-071	gi|136466	259	127	127	100	100	100	0	0	1	21	1		transthyretin	3E-079	gi|291394246	296	147	147	100	100	100	0	0	1	1	1	Oryctolagus cuniculus	TR_THY	2E-056	TR_THY 2e-056| TLP_Transthyretin 2e-056| Transthyretin_like 2e-048| Transthyretin 1e-022| hdxy_isourate 9e-014| TLP_HIUase 3e-010| PRK15036 2e-008| COG2351 5e-007| TPMT | 4hydrxCoA_B | pepF | murF | RskA | Phytase | TIGR03792 | PHA03295 | pyrH_arch 12| PRK15205 12| PRK04046 12| PLN03244 12|	Transthyretin - Homo sapiens - retinoid metabolic process - hormone activity - protein binding - extracellular region - extracellular space - cytoplasm - transport - phototransduction, visible light - extracellular matrix organization - hormone binding - retinol metabolic process - identical protein binding - protein complex - protein heterodimerization activity - extracellular vesicular exosome	3e-70	GO:0005179	hormone activity	The action characteristic of a hormone, any substance formed in very small amounts in one specialized organ or group of cells and carried (sometimes in the bloodstream) to another organ or group of cells in the same organism, upon which it has a specific regulatory action. The term was originally applied to agents with a stimulatory physiological action in vertebrate animals (as opposed to a chal…	cAMP generating peptide activity NARROW []			3e-70	GO:0005576	extracellular region	The space external to the outermost structure of a cell. For cells without external protective or external encapsulating structures this refers to space outside of the plasma membrane. This term covers the host cell environment outside an intracellular parasite. [GOC:go_curators]
sp|P51662|ANXA1_RABIT	M	346	annexin A1	Protein export machinery	Annexin A1; AltName: Full=Annexin I; AltName: Full=Annexin-1; AltName:	0.0	gi|1703316	680	346	346	100	100	100	0	0	1	1	1		annexin A1	0.0	gi|283837861	680	346	346	100	100	100	0	0	1	1	1	Oryctolagus cuniculus	Annexin	9E-017	Annexin 9e-017| ANX 1e-010| PRK14160 0.080| flgH | SR_IS607_transposase_like | DUF4301 | DegV | Met_dep_hydrolase_E | PRK08506 | glyS | PTZ00058 | pheS | Phi-29_GP16_7 | PH_anillin | PRK14512 | PRK14109 | PRK13411 | DUF4618 | tly | trmD |	Annexin - Homo sapiens - cytoplasm - plasma membrane	0	GO:0005102	receptor binding	Interacting selectively and non-covalently with one or more specific sites on a receptor molecule, a macromolecule that undergoes combination with a hormone, neurotransmitter, drug or intracellular messenger to initiate a change in cell function. [GOC:bf, GOC:ceb, ISBN:0198506732]	receptor ligand NARROW []			1e-179	GO:0001533	cornified envelope	An insoluble protein structure formed under the plasma membrane of cornifying epithelial cells. [PMID:11112355]
tr|G1T9M9|G1T9M9_RABIT	A	648	heat shock cognate 71 kDa protein	Protein modification machinery	Myosin-11; AltName: Full=Myosin heavy chain 11; AltName: Full=Myosin heavy	6E-004	gi|1346644	38.1	87	1972	27	50	4	63	6	894	518	1		sodium bicarbonate cotransporter 3 isoform 5	0.0	gi|332215406	1275	632	1090	99		100		0	34	1	1	Nomascus leucogenys	PTZ00009	0.0	PTZ00009 | HSP70 | HSPA1-2_6-8-like_NBD | prok_dnaK e-175| dnaK e-171| PTZ00400 e-170| DnaK e-169| dnaK e-166| PRK13411 e-163| PLN03184 e-159| HSPA5-like_NBD e-154| PTZ00186 e-152| PRK13410 e-144| HscA e-111| HSPA9-like_NBD e-110| hscA e-110| HSPA9-Ssq1-like_NBD e-109| Ssq1_like_NBD e-106| HSP70_NBD e-102| HSPA4_like_NDB 7e-091|	Heat shock cognate 71 kDa protein - Equus caballus - Prp19 complex - nucleus - nucleolus - ribonucleoprotein complex - negative regulation of transcription, DNA-templated	0	GO:0005515	protein binding	Interacting selectively and non-covalently with any protein or protein complex (a complex of two or more proteins that may include other nonprotein molecules). [GOC:go_curators]	alpha-2 macroglobulin receptor-associated protein activity RELATED []			0	GO:0000974	Prp19 complex	A protein complex consisting of Prp19 and associated proteins that is involved in the transition from the precatalytic spliceosome to the activated form that catalyzes step 1 of splicing, and which remains associated with the spliceosome through the second catalytic step. It is widely conserved, found in both yeast and mammals, though the exact composition varies. In S. cerevisiae, it contains Pr…
tr|G1SJZ9|G1SJZ9_RABIT	M	105	thioredoxin	Protein modification machinery	Thioredoxin; Short=Trx	3E-058	gi|146291083	214	105	105	99	100	100	1	0	1	1	1		thioredoxin	4E-055	gi|291408521	216	105	105	100	100	100	0	0	1	1	1	Oryctolagus cuniculus	PTZ00051	8E-019	PTZ00051 8e-019| TRX_family 1e-017| Thioredoxin 8e-016| thioredoxin 4e-014| TRX_PICOT 6e-013| TRX_NTR 3e-011| COG3118 5e-011| PRK10996 6e-011| TRX_NDPK 2e-010| PDI_a_PDI_a'_C 1e-009| PDI_a_ERp46 4e-009| pdi_dom 7e-009| trxA 1e-008| TrxA 1e-008| PTZ00102 1e-008| PDI_a_ERp38 8e-008| ybbN 5e-007| ER_PDI_fam 2e-006| PDI_a_family 2e-006| TRX_CDSP32 3e-006|	Thioredoxin - Oryctolagus cuniculus - response to radiation - regulation of protein import into nucleus, translocation - positive regulation of DNA binding - oxidation-reduction process	1e-55	GO:0005515	protein binding	Interacting selectively and non-covalently with any protein or protein complex (a complex of two or more proteins that may include other nonprotein molecules). [GOC:go_curators]	alpha-2 macroglobulin receptor-associated protein activity RELATED []			2e-52	GO:0005634	nucleus	A membrane-bounded organelle of eukaryotic cells in which chromosomes are housed and replicated. In most cells, the nucleus contains all of the cell's chromosomes except the organellar chromosomes, and is the site of RNA synthesis and processing. In some species, or in specialized cell types, RNA metabolism or DNA replication may be absent. [GOC:go_curators]
tr|G1SEK8|G1SEK8_RABIT	V	392	metalloendopeptidase inhibitor	Proteinase inhibitor	Alpha-2-HS-glycoprotein; AltName: Full=Fetuin-A; AltName: Full=Haemonectin;	1E-024	gi|12644357	105	302	360	27	44	84	220	17	1	15	1		fetuin-B isoform X1	0.0	gi|655853655	798	392	417	99	99	94	1	1	22	1	1	Oryctolagus cuniculus	Cystatin	1E-006	Cystatin 1e-006| CY 8e-004| CY 0.002| Peptidase_M35 | PRK10617 | PAT1 | CENP-N | addA_alphas | PLN00060 | Herpes_TAF50 | PT_UbiA_HPT1 | RIG-I_C-RD 12| DUF1875 12| PBP2_Ylib_like 12| cysN 12| Rib 15| DUF1619 15| FragX_IP 15| CysN_ATPS 15| PRK14950 15|	Uncharacterized protein - Canis lupus familiaris - cysteine-type endopeptidase inhibitor activity - extracellular space - binding of sperm to zona pellucida - metalloendopeptidase inhibitor activity - negative regulation of endopeptidase activity	0	GO:0004869	cysteine-type endopeptidase inhibitor activity	Stops, prevents or reduces the activity of a cysteine-type endopeptidase, any enzyme that hydrolyzes peptide bonds in polypeptides by a mechanism in which the sulfhydryl group of a cysteine residue at the active center acts as a nucleophile. [GOC:dph, GOC:tb]	cysteine protease inhibitor activity EXACT [GOC:dph, GOC:tb]			1e-149	GO:0005615	extracellular space	That part of a multicellular organism outside the cells proper, usually taken to be outside the plasma membranes, and occupied by fluid. [ISBN:0198547684]
tr|Q28665|Q28665_RABIT	M	413	alpha-1-antiproteinase	Proteinase inhibitor	Alpha-1-antiproteinase F; Short=APF; AltName: Full=Alpha-1-antitrypsin; AltName:	0.0	gi|112876	786	413	413	96	98	100	15	0	1	1	1		alpha-1-antiproteinase E precursor	0.0	gi|126722876	813	413	413	100	100	100	0	0	1	1	1	Oryctolagus cuniculus	alpha-1-antitry	1E-115	alpha-1-antitrypsin_like e-115| SERPIN e-108| Serpin 1e-085| SERPIN 4e-066| PZI 1e-058| PAI-2 2e-056| ovalbumin_like 2e-055| ov-serpin 2e-052| HCII 3e-052| neuroserpin 2e-046| COG4826 3e-045| bacterial_SERPIN 7e-045| PAI-1_nexin-1 2e-043| antithrombin-III_like 7e-043| PEDF 6e-042| maspin_like 3e-039| alpha2AP 2e-038| plant_SERPIN 3e-037| hsp47 3e-036| C1_inh 8e-034|	Alpha-1-antitrypsin - Homo sapiens - response to hypoxia - glycoprotein binding - protease binding - platelet degranulation - serine-type endopeptidase inhibitor activity - protein binding - extracellular region - proteinaceous extracellular matrix - extracellular space - endoplasmic reticulum - Golgi apparatus - acute-phase response - blood coagulation - response to lead ion - negative regulatio…	0	GO:0001948	glycoprotein binding	Interacting selectively and non-covalently with a glycoprotein, a protein that contains covalently bound glycose (monosaccharide) residues. These also include proteoglycans. [GOC:hjd, ISBN:0198506732]				1e-153	GO:0005576	extracellular region	The space external to the outermost structure of a cell. For cells without external protective or external encapsulating structures this refers to space outside of the plasma membrane. This term covers the host cell environment outside an intracellular parasite. [GOC:go_curators]
tr|G1TFX2|G1TFX2_RABIT	M	413	alpha-1-antiproteinase	Proteinase inhibitor	Alpha-1-antiproteinase F; Short=APF; AltName: Full=Alpha-1-antitrypsin; AltName:	0.0	gi|112876	770	413	413	94	96	100	23	0	1	1	1		alpha-1-antitrypsin isoform X1	0.0	gi|655894359	813	413	458	100	100	90	0	0	46	1	1	Oryctolagus cuniculus	alpha-1-antitry	1E-115	alpha-1-antitrypsin_like e-115| SERPIN e-107| Serpin 2e-084| SERPIN 1e-064| PZI 9e-059| PAI-2 1e-057| ovalbumin_like 3e-056| HCII 1e-052| ov-serpin 8e-052| neuroserpin 1e-046| bacterial_SERPIN 5e-046| COG4826 7e-045| antithrombin-III_like 1e-043| PAI-1_nexin-1 2e-042| PEDF 1e-041| maspin_like 1e-038| plant_SERPIN 6e-037| alpha2AP 2e-036| hsp47 3e-036| C1_inh 2e-034|	Uncharacterized protein - Canis lupus familiaris - protease binding - extracellular space - endoplasmic reticulum - identical protein binding	0	GO:0004867	serine-type endopeptidase inhibitor activity	Stops, prevents or reduces the activity of serine-type endopeptidases, enzymes that catalyze the hydrolysis of nonterminal peptide bonds in a polypeptide chain; a serine residue (and a histidine residue) are at the active center of the enzyme. [GOC:ai]	serine protease inhibitor activity EXACT []			1e-152	GO:0005576	extracellular region	The space external to the outermost structure of a cell. For cells without external protective or external encapsulating structures this refers to space outside of the plasma membrane. This term covers the host cell environment outside an intracellular parasite. [GOC:go_curators]
tr|Q07298|Q07298_RABIT	M	413	alpha-1-antiproteinase	Proteinase inhibitor	Alpha-1-antiproteinase F; Short=APF; AltName: Full=Alpha-1-antitrypsin; AltName:	0.0	gi|112876	776	413	413	95	96	100	20	0	1	1	1		alpha-1-antiproteinase S-1 precursor	0.0	gi|126722957	814	413	413	100	100	100	0	0	1	1	1	Oryctolagus cuniculus	alpha-1-antitry	1E-116	alpha-1-antitrypsin_like e-116| SERPIN e-108| Serpin 2e-086| SERPIN 4e-066| PZI 1e-057| ovalbumin_like 5e-057| PAI-2 8e-057| HCII 8e-055| ov-serpin 1e-051| neuroserpin 2e-046| COG4826 3e-045| bacterial_SERPIN 3e-045| antithrombin-III_like 6e-044| PAI-1_nexin-1 2e-043| PEDF 3e-042| alpha2AP 1e-039| maspin_like 9e-038| plant_SERPIN 9e-038| hsp47 1e-036| C1_inh 1e-035|	Uncharacterized protein - Canis lupus familiaris - protease binding - extracellular space - endoplasmic reticulum - identical protein binding	0	GO:0004867	serine-type endopeptidase inhibitor activity	Stops, prevents or reduces the activity of serine-type endopeptidases, enzymes that catalyze the hydrolysis of nonterminal peptide bonds in a polypeptide chain; a serine residue (and a histidine residue) are at the active center of the enzyme. [GOC:ai]	serine protease inhibitor activity EXACT []			1e-151	GO:0005576	extracellular region	The space external to the outermost structure of a cell. For cells without external protective or external encapsulating structures this refers to space outside of the plasma membrane. This term covers the host cell environment outside an intracellular parasite. [GOC:go_curators]
tr|G1TFV7|G1TFV7_RABIT	M	413	alpha-1-antiproteinase	Proteinase inhibitor	Alpha-1-antiproteinase F; Short=APF; AltName: Full=Alpha-1-antitrypsin; AltName:	0.0	gi|112876	811	413	413	99	99	100	2	0	1	1	1		alpha-1-antiproteinase F precursor	0.0	gi|126722912	811	413	413	99	99	100	2	0	1	1	1	Oryctolagus cuniculus	alpha-1-antitry	1E-118	alpha-1-antitrypsin_like e-118| SERPIN e-109| Serpin 7e-086| SERPIN 7e-067| PZI 2e-059| PAI-2 2e-058| ovalbumin_like 4e-058| ov-serpin 9e-054| HCII 3e-053| neuroserpin 2e-046| COG4826 5e-046| bacterial_SERPIN 7e-046| antithrombin-III_like 5e-044| PAI-1_nexin-1 5e-043| PEDF 3e-042| maspin_like 7e-040| alpha2AP 3e-038| plant_SERPIN 3e-038| hsp47 4e-037| C1_inh 3e-035|	Alpha-1-antitrypsin - Homo sapiens - response to hypoxia - glycoprotein binding - protease binding - platelet degranulation - serine-type endopeptidase inhibitor activity - protein binding - extracellular region - proteinaceous extracellular matrix - extracellular space - endoplasmic reticulum - Golgi apparatus - acute-phase response - blood coagulation - response to lead ion - negative regulatio…	0	GO:0001948	glycoprotein binding	Interacting selectively and non-covalently with a glycoprotein, a protein that contains covalently bound glycose (monosaccharide) residues. These also include proteoglycans. [GOC:hjd, ISBN:0198506732]				1e-154	GO:0005576	extracellular region	The space external to the outermost structure of a cell. For cells without external protective or external encapsulating structures this refers to space outside of the plasma membrane. This term covers the host cell environment outside an intracellular parasite. [GOC:go_curators]
tr|G1TM88|G1TM88_RABIT	M	419	alpha-1-antitrypsin	Proteinase inhibitor	Corticosteroid-binding globulin; Short=CBG; AltName: Full=Serpin A6; AltName:	1E-087	gi|115852	315	373	383	47	63	97	197	6	16	44	1		alpha-1-antichymotrypsin	0.0	gi|291414084	817	419	419	100	100	100	0	0	1	1	1	Oryctolagus cuniculus	alpha-1-antitry	1E-107	alpha-1-antitrypsin_like e-107| SERPIN 1e-092| Serpin 1e-084| SERPIN 8e-068| PAI-2 5e-057| ovalbumin_like 1e-052| ov-serpin 4e-049| PZI 1e-046| bacterial_SERPIN 1e-046| antithrombin-III_like 1e-046| HCII 1e-045| neuroserpin 6e-045| COG4826 5e-043| PEDF 1e-041| maspin_like 2e-039| alpha2AP 3e-037| PAI-1_nexin-1 3e-035| plant_SERPIN 5e-034| C1_inh 4e-031| hsp47 3e-029|	Alpha-1-antichymotrypsin - Homo sapiens - DNA binding - serine-type endopeptidase inhibitor activity - protein binding - extracellular region - extracellular space - intracellular - nucleus - acute-phase response - inflammatory response - negative regulation of endopeptidase activity - regulation of lipid metabolic process - regulation of proteolysis - maintenance of gastrointestinal epithelium -…	0	GO:0003677	DNA binding	Any molecular function by which a gene product interacts selectively and non-covalently with DNA (deoxyribonucleic acid). [GOC:dph, GOC:jl, GOC:tb, GOC:vw]	microtubule/chromatin interaction RELATED []			1e-145	GO:0005576	extracellular region	The space external to the outermost structure of a cell. For cells without external protective or external encapsulating structures this refers to space outside of the plasma membrane. This term covers the host cell environment outside an intracellular parasite. [GOC:go_curators]
tr|G1SIK0|G1SIK0_RABIT	M	465	antithrombin III	Proteinase inhibitor	Heparin cofactor 2; AltName: Full=Heparin cofactor II; Short=HC-II; AltName:	4E-050	gi|1346272	191	389	480	33	51	81	260	20	103	80	1		antithrombin-III	0.0	gi|291397262	923	465	465	100	100	100	0	0	1	1	1	Oryctolagus cuniculus	antithrombin-II	1E-164	antithrombin-III_like e-164| SERPIN 9e-079| ovalbumin_like 1e-077| Serpin 1e-076| SERPIN 1e-072| PAI-2 5e-072| ov-serpin 2e-061| neuroserpin 2e-059| alpha-1-antitrypsin_like 4e-053| plant_SERPIN 7e-053| COG4826 2e-052| HCII 8e-051| PAI-1_nexin-1 2e-049| maspin_like 6e-048| bacterial_SERPIN 1e-045| PZI 9e-037| alpha2AP 9e-037| hsp47 1e-035| C1_inh 8e-032| PEDF 9e-031|	Uncharacterized protein - Sus scrofa - protease binding - serine-type endopeptidase inhibitor activity - extracellular space - heparin binding - negative regulation of endopeptidase activity - regulation of blood coagulation, intrinsic pathway	0	GO:0002020	protease binding	Interacting selectively and non-covalently with any protease or peptidase. [GOC:hjd]				0	GO:0005615	extracellular space	That part of a multicellular organism outside the cells proper, usually taken to be outside the plasma membranes, and occupied by fluid. [ISBN:0198547684]
tr|G1SZA4|G1SZA4_RABIT	M	918	inter-alpha-trypsin inhibitor heavy chain H1	Proteinase inhibitor	Inter-alpha-trypsin inhibitor heavy chain H3; Short=ITI heavy chain H3;	0.0	gi|75056157	940	897	903	53	71	99	420	3	8	24	1		inter-alpha-trypsin inhibitor heavy chain H1 precursor	0.0	gi|130491439	1790	906	906	99	99	100	9	7	1	20	1	Oryctolagus cuniculus	ITI_HC_C	9E-057	ITI_HC_C 9e-057| VIT 5e-037| vWA_interalpha_trypsin_inhibitor 5e-034| VIT 1e-033| marine_srt_targ 9e-020| vWFA 1e-012| vWA_subgroup 9e-009| COG2304 5e-008| vWA_C3HC4_type 3e-007| VWA 5e-007| VWA_3 5e-007| vWA_VGCC_like 1e-006| Cob-chelat-sub 0.001| VWA_2 0.001| vWA_subfamily 0.017| VWA 0.038| vWA_Magnesium_chelatase | ChlD | vWA_BatA_type | BchD-ChlD |	Inter-alpha-trypsin inhibitor heavy chain H1 - Homo sapiens - serine-type endopeptidase inhibitor activity - calcium ion binding - extracellular region - negative regulation of endopeptidase activity - hyaluronan metabolic process - extracellular vesicular exosome - blood microparticle	0	GO:0004867	serine-type endopeptidase inhibitor activity	Stops, prevents or reduces the activity of serine-type endopeptidases, enzymes that catalyze the hydrolysis of nonterminal peptide bonds in a polypeptide chain; a serine residue (and a histidine residue) are at the active center of the enzyme. [GOC:ai]	serine protease inhibitor activity EXACT []			0	GO:0005576	extracellular region	The space external to the outermost structure of a cell. For cells without external protective or external encapsulating structures this refers to space outside of the plasma membrane. This term covers the host cell environment outside an intracellular parasite. [GOC:go_curators]
tr|G1SQ70|G1SQ70_RABIT	M	1460	alpha-2-macroglobulin	Proteinase inhibitor	Complement C3 alpha chain	5E-039	gi|116596	155	529	726	28	46	73	380	49	61	952	1		alpha-2-macroglobulin-like isoform X1	0.0	gi|655831565	2895	1467	1467	99	99	100	7	7	1	1	1	Oryctolagus cuniculus	A2M_2	6E-093	A2M_2 6e-093| A2M_like 1e-059| A2M_comp 2e-055| complement_C3_C4_C5 3e-045| ISOPREN_C2_like 1e-023| A2M 7e-019| A2M_recep 6e-013| A2M_N_2 8e-007| A2M_N 1e-006| Thiol-ester_cl 4e-006| COG2373 5e-005| MG1 2e-004| PRK15380 0.062| BRO1_Rhophilin_2 | DNA_ligase_A_M | 34 | RecG | Pneumo_att_G | Bac_Flav_CT_N | COG4073 |	Alpha-2-macroglobulin - Homo sapiens - negative regulation of complement activation, lectin pathway - protease binding - platelet degranulation - serine-type endopeptidase inhibitor activity - receptor binding - protein binding - extracellular region - cytosol - small GTPase mediated signal transduction - blood coagulation - blood coagulation, intrinsic pathway - negative regulation of endopeptid…	0	GO:0002020	protease binding	Interacting selectively and non-covalently with any protease or peptidase. [GOC:hjd]				0	GO:0005576	extracellular region	The space external to the outermost structure of a cell. For cells without external protective or external encapsulating structures this refers to space outside of the plasma membrane. This term covers the host cell environment outside an intracellular parasite. [GOC:go_curators]
tr|G1U6R8|G1U6R8_RABIT	M	1493	negative regulation of endopeptidase	Proteinase inhibitor	Complement C3 alpha chain	1E-033	gi|116596	137	530	726	24	44	73	399	57	61	974	1		alpha-2-macroglobulin	0.0	gi|655831556	2830	1503	1500	95	96	100	62	13	1	1	1	Oryctolagus cuniculus	A2M_2	3E-084	A2M_2 3e-084| A2M_like 9e-054| A2M_comp 3e-052| complement_C3_C4_C5 8e-040| ISOPREN_C2_like 4e-025| A2M 1e-014| A2M_recep 6e-014| A2M_N_2 4e-008| A2M_N 1e-007| Thiol-ester_cl 2e-006| COG2373 2e-005| MG1 0.029| Prenyltrans_2 | PRK14938 | PHA03074 | PRK10919 | PLN02279 | COG4863 | PBP2_BlaA | M20_dipept_like_2 |	Uncharacterized protein - Canis lupus familiaris - endopeptidase inhibitor activity - extracellular space - negative regulation of endopeptidase activity	0	GO:0004866	endopeptidase inhibitor activity	Stops, prevents or reduces the activity of an endopeptidase, any enzyme that hydrolyzes nonterminal peptide bonds in polypeptides. [GOC:jl]	alpha-2 macroglobulin RELATED []			0	GO:0005615	extracellular space	That part of a multicellular organism outside the cells proper, usually taken to be outside the plasma membranes, and occupied by fluid. [ISBN:0198547684]
tr|Q45GR2|Q45GR2_RABIT	M	491	alpha-2-antiplasmin	Proteinase inhibitor	Heparin cofactor 2; AltName: Full=Heparin cofactor II; Short=HC-II; AltName:	2E-036	gi|1346272	145	357	480	28	49	74	255	23	125	99	1		alpha-2-antiplasmin precursor	0.0	gi|130488651	976	491	491	100	100	100	0	0	1	1	1	Oryctolagus cuniculus	alpha2AP	1E-145	alpha2AP e-145| SERPIN 4e-051| PEDF 3e-049| SERPIN 8e-049| Serpin 1e-045| C1_inh 5e-045| ovalbumin_like 1e-042| antithrombin-III_like 3e-040| PAI-2 6e-039| alpha-1-antitrypsin_like 2e-036| ov-serpin 6e-036| HCII 2e-035| neuroserpin 5e-035| bacterial_SERPIN 2e-034| PZI 1e-031| plant_SERPIN 3e-031| maspin_like 4e-031| PAI-1_nexin-1 4e-031| COG4826 9e-029| hsp47 9e-021|	Uncharacterized protein - Canis lupus familiaris - protease binding - regulation of blood vessel size by renin-angiotensin - fibrinogen complex - cell surface - negative regulation of plasminogen activation - collagen fibril organization - positive regulation of collagen biosynthetic process - protein homodimerization activity - positive regulation of cell differentiation - positive regulation of…	0	GO:0002020	protease binding	Interacting selectively and non-covalently with any protease or peptidase. [GOC:hjd]				0	GO:0005577	fibrinogen complex	A highly soluble, elongated protein complex found in blood plasma and involved in clot formation. It is converted into fibrin monomer by the action of thrombin. In the mouse, fibrinogen is a hexamer, 46 nm long and 9 nm maximal diameter, containing two sets of nonidentical chains (alpha, beta, and gamma) linked together by disulfide bonds. [ISBN:0198547684]
tr|G1SNP6|G1SNP6_RABIT	S	441	serine/threonine-protein kinase	Signal transduction	Calcium/calmodulin-dependent protein kinase type II subunit delta; Short=CaM	3E-021	gi|126215729	95.1	219	533	30	49	41	152	19	51	132	1		serine/threonine kinase 40	0.0	gi|291408788	871	438	571	100	100	77	0	0	134	4	1	Oryctolagus cuniculus	STKc_PKB_beta	2E-022	STKc_PKB_beta 2e-022| S_TKc 3e-022| STKc_MAST_like 7e-022| STKc_PKB 6e-021| STKc_PKB_alpha 1e-020| STKc_PKB_gamma 1e-020| STKc_AGC 1e-020| STKc_PDK1 2e-020| STKc_MAST 2e-018| STKc_PKC 2e-018| PKc 2e-018| STKc_cPKC_beta 8e-018| Pkinase 2e-017| STKc_ROCK1 2e-017| STKc_cPKC 2e-017| STKc_cPKC_alpha 5e-017| STKc_Sck1_like 5e-017| STKc_PRKX_like 9e-017| STKc_ROCK_NDR_like 2e-016| STKc_Rim15_like 3e-016|	Serine/threonine-protein kinase 40 - Homo sapiens - protein serine/threonine kinase activity - protein binding - ATP binding - nucleus - cytoplasm - protein phosphorylation - nucleolus	0	GO:0004674	protein serine/threonine kinase activity	Catalysis of the reactions: ATP + protein serine = ADP + protein serine phosphate, and ATP + protein threonine = ADP + protein threonine phosphate. [GOC:bf]	protein kinase (phosphorylating) activity NARROW [EC:2.7.11.1]	EC:2.7.11		0	GO:0005634	nucleus	A membrane-bounded organelle of eukaryotic cells in which chromosomes are housed and replicated. In most cells, the nucleus contains all of the cell's chromosomes except the organellar chromosomes, and is the site of RNA synthesis and processing. In some species, or in specialized cell types, RNA metabolism or DNA replication may be absent. [GOC:go_curators]
tr|G1SWF6|G1SWF6_RABIT	M	347	haptoglobin - hemoglobin binding	Heme/iron metabolism	Haptoglobin; AltName: Full=Zonulin; Contains: RecName: Full=Haptoglobin alpha	0.0	gi|38605642	717	347	347	99	99	100	2	0	1	1	1		haptoglobin precursor	0.0	gi|126723706	717	347	347	99	99	100	2	0	1	1	1	Oryctolagus cuniculus	Tryp_SPc	5E-029	Tryp_SPc 5e-029| Tryp_SPc 1e-025| Trypsin 3e-024| PHA02639 | amiF | DUF1986 | HypF | PRK13512 17| Mon1 22| Se_dep_Molyb_1 22| DUF1579 29| PI-PLCc_bacteria_like 29| PRK13684 29| PHA03139 29| Utp8 37| HDAC_classIV 37| PRK15347 37| PRK09182 37| gcvT 37| PHA02358 37|	haptoglobin - Mus musculus - liver development - immune system process - catalytic activity - serine-type endopeptidase activity - extracellular region - extracellular space - endoplasmic reticulum - Golgi apparatus - proteolysis - acute-phase response - positive regulation of cell death - antioxidant activity - hemoglobin binding - haptoglobin-hemoglobin complex - response to hydrogen peroxide -…	0	GO:0003824	catalytic activity	Catalysis of a biochemical reaction at physiological temperatures. In biologically catalyzed reactions, the reactants are known as substrates, and the catalysts are naturally occurring macromolecular substances known as enzymes. Enzymes possess specific binding sites for substrates, and are usually composed wholly or largely of protein, but RNA that has catalytic activity (ribozyme) is often also…	enzyme activity EXACT [GOC:dph, GOC:tb]			1e-171	GO:0005576	extracellular region	The space external to the outermost structure of a cell. For cells without external protective or external encapsulating structures this refers to space outside of the plasma membrane. This term covers the host cell environment outside an intracellular parasite. [GOC:go_curators]
tr|G1TVS4|G1TVS4_RABIT	M	462	hemopexin	Heme/iron metabolism	Hemopexin; Flags: Precursor	0.0	gi|1708184	977	462	460	98	98	100	6	2	1	1	1		hemopexin precursor	0.0	gi|130500366	977	462	460	98	98	100	6	2	1	1	1	Oryctolagus cuniculus	HX	7E-023	HX 7e-023| HX 0.001| Hemopexin 0.002| dxs 0.040| PRK06489 | Peptidase_S80 | COG4099 | GvpL_GvpF | COG1491 | SPRY_PRY_RNF135 | MPP_DR1119 | PRK09775 | Actin 11| SPRY_RNF123 11| NcnH 11| PRK10833 14| PLN02387 14| PHP_PolIIIA_DnaE3 18| SPRY_PRY_TRIM18 24| hsFATP4_like 24|	Hemopexin - Oryctolagus cuniculus - heme binding	0	GO:0005515	protein binding	Interacting selectively and non-covalently with any protein or protein complex (a complex of two or more proteins that may include other nonprotein molecules). [GOC:go_curators]	alpha-2 macroglobulin receptor-associated protein activity RELATED []			0	GO:0005576	extracellular region	The space external to the outermost structure of a cell. For cells without external protective or external encapsulating structures this refers to space outside of the plasma membrane. This term covers the host cell environment outside an intracellular parasite. [GOC:go_curators]
tr|G1SQ02|G1SQ02_RABIT	M	199	peroxiredoxin-1	Heme/iron metabolism	Endothelin-2; Short=ET-2; AltName: Full=Preproendothelin-2; Short=PPET2; Flags:	1.7	gi|62286558	24.6	25	178	44	56	14	14	2	61	81	1		peroxiredoxin-1	1E-114	gi|291399010	412	199	199	100	100	100	0	0	1	1	1	Oryctolagus cuniculus	PRX_Typ2cys	5E-075	PRX_Typ2cys 5e-075| PTZ00253 1e-073| AhpC 1e-057| PRK15000 3e-047| PTZ00137 1e-046| AhpC 2e-039| PRK13190 1e-032| PRK10382 3e-032| PRK13189 2e-031| PRX_1cys 2e-030| PRX_family 5e-030| PRK13191 2e-029| PRK13599 4e-026| AhpC-TSA 3e-024| PRX_AhpE_like 2e-018| Bcp 2e-016| PRX_BCP 3e-013| PRX_Atyp2cys 1e-008| bcp 2e-008| Redoxin 3e-008|	Peroxiredoxin-1 - Homo sapiens - skeletal system development - retina homeostasis - peroxidase activity - protein binding - extracellular space - nucleus - nuclear euchromatin - nucleolus - cytoplasm - mitochondrial matrix - peroxisomal matrix - cytosol - cell proliferation - thioredoxin peroxidase activity - removal of superoxide radicals - heme binding - regulation of stress-activated MAPK casc…	0	GO:0004601	peroxidase activity	Catalysis of the reaction: donor + hydrogen peroxide = oxidized donor + 2 H2O. [EC:1.11.1.7]	bacterial catalase-peroxidase activity NARROW []	EC:1.11.1.7	KEGG:R03532	1e-114	GO:0005615	extracellular space	That part of a multicellular organism outside the cells proper, usually taken to be outside the plasma membranes, and occupied by fluid. [ISBN:0198547684]
sp|P20058|HEMO_RABIT	M	460	hemopexin	Heme/iron metabolism	Hemopexin; Flags: Precursor	0.0	gi|1708184	994	460	460	100	100	100	0	0	1	1	1		hemopexin precursor	0.0	gi|130500366	994	460	460	100	100	100	0	0	1	1	1	Oryctolagus cuniculus	HX	7E-023	HX 7e-023| HX 0.001| Hemopexin 0.002| dxs | PRK06489 | Peptidase_S80 | PRK06361 | COG4099 | GvpL_GvpF | SPRY_PRY_RNF135 | MPP_DR1119 | PRK09775 | Utp8 11| NcnH 11| COG3164 11| PRK10833 14| PLN02387 14| PHP_PolIIIA_DnaE3 18| PRK06300 18| RpoB 18|	Hemopexin - Oryctolagus cuniculus - heme binding	0	GO:0005515	protein binding	Interacting selectively and non-covalently with any protein or protein complex (a complex of two or more proteins that may include other nonprotein molecules). [GOC:go_curators]	alpha-2 macroglobulin receptor-associated protein activity RELATED []			0	GO:0005576	extracellular region	The space external to the outermost structure of a cell. For cells without external protective or external encapsulating structures this refers to space outside of the plasma membrane. This term covers the host cell environment outside an intracellular parasite. [GOC:go_curators]
sp|P09809|APOA1_RABIT	M	266	apolipoprotein A-I	Heme/iron metabolism	Apolipoprotein A-I; Short=Apo-AI; Short=ApoA-I; AltName: Full=Apolipoprotein A1;	1E-149	gi|113996	520	266	266	100	100	100	0	0	1	1	1		apolipoprotein A-I isoform X1	1E-145	gi|655601008	518	266	266	99	99	100	2	0	1	1	1	Oryctolagus cuniculus	Apolipoprotein	1E-037	Apolipoprotein 1e-037| Smc 1e-009| SbcC 2e-008| SMC_prok_A 7e-008| COG1340 1e-006| PRK03918 2e-006| DUF3523 4e-006| PRK04778 6e-006| FCH_F-BAR 8e-006| SMC_prok_B 2e-005| Myosin_tail_1 5e-005| NtpE 5e-005| Zwint 9e-005| Mitofilin 2e-004| IncA 2e-004| fliH 2e-004| SMC_N 3e-004| PRK02224 3e-004| COG2433 3e-004| Red1 4e-004|	Apolipoprotein A-I - Oryctolagus cuniculus - protein oxidation - peptidyl-methionine modification	0	GO:0008289	lipid binding	Interacting selectively and non-covalently with a lipid. [GOC:ai]				1e-123	GO:0034364	high-density lipoprotein particle	A lipoprotein particle with a high density (typically 1.063-1.21 g/ml) and a diameter of 5-10 nm that contains APOAs and may contain APOCs and APOE; found in blood and carries lipids from body tissues to the liver as part of the reverse cholesterol transport process. [GOC:BHF, GOC:expert_pt, GOC:mah, GOC:pde, GOC:rl]
sp|P19134|TRFE_RABIT	M	695	serotransferrin	Heme/iron metabolism	Serotransferrin; Short=Transferrin; AltName: Full=Beta-1 metal-binding globulin;	0.0	gi|6175087	1455	695	695	100	100	100	0	0	1	1	1		serotransferrin precursor	0.0	gi|156119356	1449	695	694	99	99	100	2	1	1	1	1	Oryctolagus cuniculus	Transferrin	1E-143	Transferrin e-143| TR_FER e-102| Phosphonate-bd 0.082| PhnD | SIN3 | PRK12463 | ICL | vlf-1 | Phlebovirus_G1 | PLDc_N_DEXD_a | rpoC_TIGR | PTZ00438 | PhnD | 3A0109s03R | TIGR02231 10| PLN02905 10| PHA03171 10| GHBP 13| ComFC 13| AcuC 13|	Serotransferrin - Homo sapiens - retina homeostasis - platelet degranulation - protein binding - extracellular region - extracellular space - early endosome - late endosome - coated pit - cellular iron ion homeostasis - blood coagulation - ferric iron binding - basal plasma membrane - cell surface - endosome membrane - cytoplasmic membrane-bounded vesicle - apical plasma membrane - endocytic vesi…	0	GO:0005515	protein binding	Interacting selectively and non-covalently with any protein or protein complex (a complex of two or more proteins that may include other nonprotein molecules). [GOC:go_curators]	alpha-2 macroglobulin receptor-associated protein activity RELATED []			0	GO:0005576	extracellular region	The space external to the outermost structure of a cell. For cells without external protective or external encapsulating structures this refers to space outside of the plasma membrane. This term covers the host cell environment outside an intracellular parasite. [GOC:go_curators]
tr|G1TFW8|G1TFW8_RABIT	M	708	lactotransferrin	Heme/iron metabolism	Serotransferrin; Short=Transferrin; AltName: Full=Beta-1 metal-binding globulin;	0.0	gi|6175087	857	710	695	59	72	102	288	23	1	1	1		lactotransferrin	0.0	gi|655834100	1458	708	708	100	100	100	0	0	1	1	1	Oryctolagus cuniculus	Transferrin	1E-140	Transferrin e-140| TR_FER 2e-095| Phosphonate-bd | PhnD | 3A0109s03R | DUF1230 | bact_FAD_ox | PTZ00120 | SleB | PhnD | DUF1402 10| BacA 13| mnmE_trmE_thdF 13| Pat_TGL4-5_like 18| MTA/SAH-nuc-hyp 18| PDZ 30| MH1 30| urease_beta 30| PRK12463 30| PRK00943 30|	Lactotransferrin - Homo sapiens - ossification - regulation of cytokine production - retina homeostasis - innate immune response in mucosa - DNA binding - serine-type endopeptidase activity - iron ion binding - protein binding - extracellular region - extracellular space - nucleus - transcription, DNA-templated - proteolysis - iron ion transport - humoral immune response - ferric iron binding - h…	0	GO:0003677	DNA binding	Any molecular function by which a gene product interacts selectively and non-covalently with DNA (deoxyribonucleic acid). [GOC:dph, GOC:jl, GOC:tb, GOC:vw]	microtubule/chromatin interaction RELATED []			0	GO:0005576	extracellular region	The space external to the outermost structure of a cell. For cells without external protective or external encapsulating structures this refers to space outside of the plasma membrane. This term covers the host cell environment outside an intracellular parasite. [GOC:go_curators]
tr|G1U9S2|G1U9S2_RABIT	M	608	serum albumin	Heme/iron metabolism	Serum albumin; Flags: Precursor	0.0	gi|44889024	1256	608	608	99	99	100	3	0	1	1	1		serum albumin precursor	0.0	gi|126723746	1256	608	608	99	99	100	3	0	1	1	1	Oryctolagus cuniculus	ALBUMIN	3E-047	ALBUMIN 3e-047| Serum_albumin 2e-041| ALBUMIN 4e-037| PRK12537 | PRK05347 | PRK01713 | ERG12 | GT2_RfbC_Mx_like | ABALDH | STKc_CCRK | PHA03222 | PI-PLCXDc_like | glnS | PRK05447 | FGGY_GK_like_proteobact 11| PRK05658 11| A-2_8-polyST 15| RhoGAP_p190 15| wecC 15| GlyS 15|	Serum albumin - Oryctolagus cuniculus - DNA binding - fatty acid binding - drug binding - cellular response to starvation - toxic substance binding - hemolysis by symbiont of host erythrocytes - pyridoxal phosphate binding - negative regulation of apoptotic process - protein complex - maintenance of mitochondrion location - oxygen binding	0	GO:0003677	DNA binding	Any molecular function by which a gene product interacts selectively and non-covalently with DNA (deoxyribonucleic acid). [GOC:dph, GOC:jl, GOC:tb, GOC:vw]	microtubule/chromatin interaction RELATED []			0	GO:0043234	protein complex	Any macromolecular complex composed (only) of two or more polypeptide subunits along with any covalently attached molecules (such as lipid anchors or oligosaccharide) or non-protein prosthetic groups (such as nucleotides or metal ions). Prosthetic group in this context refers to a tightly bound cofactor. The component polypeptide subunits may be identical. [GOC:go_curators]
tr|G1SGQ5|G1SGQ5_RABIT	M	364	alpha-2-HS-glycoprotein	Transporters/receptors	Alpha-2-HS-glycoprotein; AltName: Full=Fetuin-A; AltName: Full=Haemonectin;	0.0	gi|12644357	723	361	360	99	99	100	3	1	1	4	1		LOW QUALITY PROTEIN: alpha-2-HS-glycoprotein	0.0	gi|655853666	735	364	410	99	99	89	1	1	48	1	1	Oryctolagus cuniculus	Cystatin	1E-008	Cystatin 1e-008| CY 5e-005| CY 2e-004| rne 0.001| PRK12323 0.001| PRK14951 0.008| PRK03427 0.013| PRK07764 0.017| Atrophin-1 0.030| DedD 0.030| PRK11856 0.066| PHA03307 0.066| FAP | PRK07003 | DUF3729 | PRK10856 | PRK10263 | PHA03378 | PHA03269 | Drf_FH1 |	Alpha-2-HS-glycoprotein - Oryctolagus cuniculus - acute-phase response - negative regulation of bone mineralization - regulation of inflammatory response - positive regulation of phagocytosis	0	GO:0004869	cysteine-type endopeptidase inhibitor activity	Stops, prevents or reduces the activity of a cysteine-type endopeptidase, any enzyme that hydrolyzes peptide bonds in polypeptides by a mechanism in which the sulfhydryl group of a cysteine residue at the active center acts as a nucleophile. [GOC:dph, GOC:tb]	cysteine protease inhibitor activity EXACT [GOC:dph, GOC:tb]			1e-145	GO:0005615	extracellular space	That part of a multicellular organism outside the cells proper, usually taken to be outside the plasma membranes, and occupied by fluid. [ISBN:0198547684]
tr|U3KMC6|U3KMC6_RABIT	M	1096	ceruloplasmin	Transporters/receptors	Dimethylaniline monooxygenase	1.5	gi|544325	27.7	99	531	23	37	19	76	19	165	999	1	N-oxide-forming	ceruloplasmin isoform X1	0.0	gi|655852769	2296	1096	1096	100	100	100	0	0	1	1	1	Oryctolagus cuniculus	CuRO_6_cerulopl	1E-074	CuRO_6_ceruloplasmin 1e-074| CuRO_5_ceruloplasmin 6e-074| CuRO_1_ceruloplasmin 1e-070| CuRO_3_ceruloplasmin 3e-070| CuRO_2_ceruloplasmin 1e-062| CuRO_4_ceruloplasmin 3e-057| CuRO_1_ceruloplasmin_like 1e-052| CuRO_2_ceruloplasmin_like 4e-051| CuRO_3_FV_like 1e-039| CuRO_1_FV_like 2e-035| CuRO_1_FVIII_like 5e-035| CuRO_1_Ceruloplasmin_like_1 9e-035| CuRO_5_FV_like 4e-034| CuRO_3_FVIII_like 4e-034| …	CP protein - Homo sapiens - lysosomal membrane	0	GO:0004322	ferroxidase activity	Catalysis of the reaction: 4 Fe2+ + 4 H+ + O2 = 4 Fe3+ + 2 H2O. [EC:1.16.3.1]	caeruloplasmin RELATED [EC:1.16.3.1]	EC:1.16.3.1		0	GO:0005576	extracellular region	The space external to the outermost structure of a cell. For cells without external protective or external encapsulating structures this refers to space outside of the plasma membrane. This term covers the host cell environment outside an intracellular parasite. [GOC:go_curators]
tr|G1SU82|G1SU82_RABIT	M	476	vitamin D-binding protein	Transporters/receptors	Vitamin D-binding protein; Short=DBP; Short=VDB; AltName: Full=Gc-globulin;	0.0	gi|1722804	967	476	476	99	99	100	4	0	1	1	1		vitamin D-binding protein precursor	0.0	gi|126723668	967	476	476	99	99	100	4	0	1	1	1	Oryctolagus cuniculus	ALBUMIN	3E-037	ALBUMIN 3e-037| ALBUMIN 1e-031| Serum_albumin 1e-031| VitD-bind_III 5e-026| PTZ00493 | TTKRSYEDQ | Meckelin | Sec6 | Cullin | DUF1103 | Borrelia_REV | PLN03200 | RSV_NS2 | ftrA | COG5210 | SpsE | DUF2357 11| SNF5 11| Tig 11| DUF4545 15|	Vitamin D-binding protein - Oryctolagus cuniculus - actin binding	0	GO:0003779	actin binding	Interacting selectively and non-covalently with monomeric or multimeric forms of actin, including actin filaments. [GOC:clt]	membrane associated actin binding NARROW []			0	GO:0005576	extracellular region	The space external to the outermost structure of a cell. For cells without external protective or external encapsulating structures this refers to space outside of the plasma membrane. This term covers the host cell environment outside an intracellular parasite. [GOC:go_curators]
tr|G1SLY0|G1SLY0_RABIT	M	919	HCO3- transporter family	Transporters/receptors	Anion exchange protein 2; Short=AE 2; Short=Anion exchanger 2; AltName:	0.0	gi|1352062	1001	976	1237	55	70	79	434	75	267	14	1		band 3 anion transport protein isoform X1	0.0	gi|291406239	1811	919	919	100	100	100	0	0	1	1	1	Oryctolagus cuniculus	ae	0.0	ae | HCO3_cotransp e-178| Band_3_cyto 2e-059| COG2409 0.008| DUF2232 0.086| COG1641 | ECM27 | DUF247 | Sulfate_transp | YndJ | RecO_C | ND2 | COG1700 | Herpes_LMP2 | COG5486 | Na_H_Exchanger | CstA | DM10 | mycothiol_MshD | 2A0309 |	Band 3 anion transport protein - Homo sapiens - actin binding - inorganic anion exchanger activity - protein binding - plasma membrane - integral component of plasma membrane - ion transport - anion transport - chloride transport - cellular ion homeostasis - protein C-terminus binding - anion transmembrane transporter activity - bicarbonate transmembrane transporter activity - chloride transmembr…	0	GO:0003779	actin binding	Interacting selectively and non-covalently with monomeric or multimeric forms of actin, including actin filaments. [GOC:clt]	membrane associated actin binding NARROW []			0	GO:0005886	plasma membrane	The membrane surrounding a cell that separates the cell from its external environment. It consists of a phospholipid bilayer and associated proteins. [ISBN:0716731363]
tr|G1T4K1|G1T4K1_RABIT	M	2006	sodium channel protein type 3 subunit alpha isoform X1	Transporters/receptors	Sodium channel protein type 9 subunit alpha; AltName: Full=Nas; AltName:	0.0	gi|55976305	3022	2011	1984	76	86	101	470	45	3	5	1		sodium channel protein type 3 subunit alpha isoform X1	0.0	gi|291391643	3965	2006	2000	99	99	100	11	11	1	1	1	Oryctolagus cuniculus	Na_trans_assoc	5E-057	Na_trans_assoc 5e-057| DUF3451 4e-046| Ion_trans 1e-031| Na_channel_gate 6e-019| PKD_channel 6e-005| PTZ00121 0.001| PRK14475 0.008| TolA 0.029| MAP7 0.086| TIGR03766 | PLN03223 | HR1 | FliJ | ChtBD1_GH18_2 | tolA_full | tolA | RfbX | ftsN | PRK02224 | DUF2967 |	Sodium channel protein type 3 subunit alpha - Homo sapiens - voltage-gated sodium channel complex - voltage-gated sodium channel activity - cytoplasm - plasma membrane - sodium ion transport - neuronal action potential - regulation of ion transmembrane transport - sodium ion transmembrane transport - membrane depolarization during action potential	0	GO:0005248	voltage-gated sodium channel activity	Catalysis of the transmembrane transfer of a sodium ion by a voltage-gated channel. A voltage-gated channel is a channel whose open state is dependent on the voltage across the membrane in which it is embedded. [GOC:mtg_transport, ISBN:0815340729]	voltage gated sodium channel activity EXACT []			0	GO:0001518	voltage-gated sodium channel complex	A sodium channel in a cell membrane whose opening is governed by the membrane potential. [ISBN:0198506732]
tr|G1TP66|G1TP66_RABIT	M	490	keratin type II cuticular Hb3	Keratin	Keratin, type II cytoskeletal 3; AltName: Full=Cytokeratin-3; Short=CK-3;	1E-114	gi|75059267	404	410	629	52	69	65	194	13	116	45	1		keratin, type II microfibrillar, component 7C-like	0.0	gi|291389181	986	490	490	100	100	100	0	0	1	1	1	Oryctolagus cuniculus	Filament	2E-071	Filament 2e-071| Smc 2e-012| SMC_prok_A 1e-011| Myosin_tail_1 8e-009| SMC_prok_B 2e-008| WEMBL 4e-008| PLN03188 5e-008| SbcC 5e-008| DUF2203 4e-007| PRK03918 3e-005| Kinesin-related 7e-005| MAD 9e-005| rad50 1e-004| PRK02224 3e-004| HOOK 8e-004| SMC_N 0.001| COG1579 0.001| AAA_13 0.004| DUF4659 0.007| DUF4200 0.007|	Uncharacterized protein - Canis lupus familiaris - structural molecule activity - keratin filament	0	GO:0003674	molecular_function	Elemental activities, such as catalysis or binding, describing the actions of a gene product at the molecular level. A given gene product may exhibit one or more molecular functions. [GOC:go_curators]	molecular function EXACT []			0	GO:0005575	cellular_component	The part of a cell or its extracellular environment in which a gene product is located. A gene product may be located in one or more parts of a cell and its location may be as specific as a particular macromolecular complex, that is, a stable, persistent association of macromolecules that function together. [GOC:go_curators, NIF_Subcellular:sao-1337158144]
tr|G1SHZ4|G1SHZ4_RABIT	M	366	keratin type II cytoskeletal 7	Keratin	Keratin, type II cytoskeletal 3; AltName: Full=Cytokeratin-3; Short=CK-3;	1E-115	gi|75059267	406	367	629	61	74	58	142	5	178	2	1		keratin, type II cytoskeletal 7	1E-152	gi|504141836	541	368	451	78	87	82	78	4	79	2	1	Ochotona princeps	Filament	5E-076	Filament 5e-076| Smc 1e-017| SMC_prok_A 2e-013| SMC_prok_B 4e-013| Myosin_tail_1 3e-010| SbcC 6e-009| PRK02224 5e-008| PRK03918 2e-007| COG1579 5e-007| GOLGA2L5 7e-007| WEMBL 1e-006| DUF869 3e-006| CALCOCO1 1e-005| COG4372 1e-005| HOOK 2e-005| DUF3584 2e-005| IncA 4e-005| TIGR02680 6e-005| HCR 1e-004| DNA_S_dndD 2e-004|	Keratin, type II cytoskeletal 7 - Bos taurus - structural molecule activity - nucleus - Golgi apparatus - keratin filament	0	GO:0005198	structural molecule activity	The action of a molecule that contributes to the structural integrity of a complex or assembly within or outside a cell. [GOC:mah]				1e-149	GO:0005634	nucleus	A membrane-bounded organelle of eukaryotic cells in which chromosomes are housed and replicated. In most cells, the nucleus contains all of the cell's chromosomes except the organellar chromosomes, and is the site of RNA synthesis and processing. In some species, or in specialized cell types, RNA metabolism or DNA replication may be absent. [GOC:go_curators]
tr|G1SDN2|G1SDN2_RABIT	M	429	keratin 17	Keratin	Keratin, type I cytoskeletal 12; AltName: Full=Cytokeratin-12; Short=CK-12;	1E-117	gi|3183048	413	394	411	58	72	96	162	33	14	63	1		keratin, type I cytoskeletal 17	0.0	gi|291406087	763	432	432	93	93	100	28	3	1	1	1	Oryctolagus cuniculus	Filament	3E-083	Filament 3e-083| Smc 4e-012| SMC_prok_B 2e-011| Myosin_tail_1 2e-010| SbcC 3e-008| SMC_prok_A 2e-007| PRK02224 1e-006| PRK03918 4e-006| DUF4631 7e-006| SCP-1 7e-006| SMC_N 9e-006| COG1579 3e-005| Lebercilin 8e-005| HAP1_N 8e-005| PRK04778 1e-004| COG4942 1e-004| Trichoplein 5e-004| COG1340 5e-004| DUF2046 7e-004| GP38 7e-004|	keratin 17 - Mus musculus - morphogenesis of an epithelium - structural molecule activity - protein binding - cytoplasm - intermediate filament - signal transduction - positive regulation of cell growth - keratinization - MHC class II receptor activity - MHC class II protein binding - intermediate filament organization - positive regulation of translation - positive regulation of hair follicle de…	0	GO:0005198	structural molecule activity	The action of a molecule that contributes to the structural integrity of a complex or assembly within or outside a cell. [GOC:mah]				0	GO:0005737	cytoplasm	All of the contents of a cell excluding the plasma membrane and nucleus, but including other subcellular structures. [ISBN:0198547684]
tr|G1T4R6|G1T4R6_RABIT	M	449	keratin type I cytoskeletal 16	Keratin	Keratin, type I cytoskeletal 12; AltName: Full=Cytokeratin-12; Short=CK-12;	1E-121	gi|3183048	426	400	411	60	72	97	160	16	13	53	1		keratin, type I cytoskeletal 16 isoform X1	0.0	gi|291406085	850	476	476	94	94	100	27	27	1	1	1	Oryctolagus cuniculus	Filament	8E-090	Filament 8e-090| Smc 4e-012| SMC_prok_B 1e-011| SbcC 2e-010| Myosin_tail_1 1e-009| HCR 5e-008| SMC_prok_A 2e-007| PRK03918 2e-007| PRK02224 2e-006| SMC_N 6e-006| PRK04778 2e-005| WEMBL 3e-005| Mitofilin 1e-004| Lebercilin 2e-004| COG1579 3e-004| Cast 4e-004| GOLGA2L5 5e-004| PRK10246 7e-004| pepcterm_ChnLen 0.002| DUF2046 0.003|	Keratin, type I cytoskeletal 16 - Homo sapiens - structural constituent of cytoskeleton - protein binding - nucleus - cytoskeleton - intermediate filament - cytoskeleton organization - aging - cell proliferation - epidermis development - negative regulation of cell migration - hair cycle - intermediate filament cytoskeleton organization - extracellular vesicular exosome	0	GO:0005200	structural constituent of cytoskeleton	The action of a molecule that contributes to the structural integrity of a cytoskeletal structure. [GOC:mah]				0	GO:0005634	nucleus	A membrane-bounded organelle of eukaryotic cells in which chromosomes are housed and replicated. In most cells, the nucleus contains all of the cell's chromosomes except the organellar chromosomes, and is the site of RNA synthesis and processing. In some species, or in specialized cell types, RNA metabolism or DNA replication may be absent. [GOC:go_curators]
tr|G1SKE3|G1SKE3_RABIT	M	485	keratin type II cytoskeletal 6A	Keratin	Keratin, type II cytoskeletal 3; AltName: Full=Cytokeratin-3; Short=CK-3;	1E-171	gi|75059267	595	485	629	69	75	77	148	28	30	28	1		tumor protein 63 isoform e	0.0	gi|189083861	789	493	461	97		100		0	1	1	1	Rattus norvegicus	Filament	4E-080	Filament 4e-080| Smc 6e-015| SMC_prok_A 6e-014| SMC_prok_B 3e-012| PRK01156 8e-012| SbcC 1e-011| PRK02224 3e-009| PRK03918 5e-009| Myosin_tail_1 1e-008| rad50 2e-007| COG1579 1e-005| SCP-1 2e-005| TIGR02680 7e-005| HOOK 1e-004| PLN03229 1e-004| DUF3584 2e-004| Taxilin 3e-004| WEMBL 4e-004| Tropomyosin 4e-004| AAA_13 6e-004|	Keratin, type II cytoskeletal 6A - Homo sapiens - structural constituent of cytoskeleton - protein binding - nucleus - positive regulation of cell proliferation - membrane - cell differentiation - keratin filament - extracellular vesicular exosome	0	GO:0005200	structural constituent of cytoskeleton	The action of a molecule that contributes to the structural integrity of a cytoskeletal structure. [GOC:mah]				0	GO:0005634	nucleus	A membrane-bounded organelle of eukaryotic cells in which chromosomes are housed and replicated. In most cells, the nucleus contains all of the cell's chromosomes except the organellar chromosomes, and is the site of RNA synthesis and processing. In some species, or in specialized cell types, RNA metabolism or DNA replication may be absent. [GOC:go_curators]
tr|G1SHY2|G1SHY2_RABIT	C	567	keratin 75 - extracellular vesicular exosome - keratin filament - intermediate filament - intracellular - structural molecule - hematopoietic	Keratin	Keratin, type II cytoskeletal 3; AltName: Full=Cytokeratin-3; Short=CK-3;	0.0	gi|75059267	645	581	629	63	71	92	210	52	1	17	1		keratin 75-like	0.0	gi|291389199	1100	567	579	100	100	98	0	0	13	1	1	Oryctolagus cuniculus	Filament	2E-081	Filament 2e-081| Smc 1e-016| SMC_prok_B 4e-013| SMC_prok_A 6e-013| Myosin_tail_1 2e-012| PRK01156 5e-011| PRK03918 7e-010| PRK02224 1e-009| SbcC 3e-008| DUF3584 4e-006| AAA_13 1e-005| COG1579 1e-005| Tropomyosin 2e-005| Taxilin 2e-005| DUF869 2e-005| rad50 2e-005| HOOK 3e-005| Cast 5e-005| MAD 5e-005| SMC_N 8e-005|	Uncharacterized protein - Canis lupus familiaris - structural molecule activity - keratin filament	0	GO:0005198	structural molecule activity	The action of a molecule that contributes to the structural integrity of a complex or assembly within or outside a cell. [GOC:mah]				0	GO:0005622	intracellular	The living contents of a cell; the matter contained within (but not including) the plasma membrane, usually taken to exclude large vacuoles and masses of secretory or ingested material. In eukaryotes it includes the nucleus and cytoplasm. [ISBN:0198506732]
tr|G1T1V0|G1T1V0_RABIT	M	569	keratin type I cytoskeletal 10 - cellular response to calcium ion - extracellular vesicular exosome - keratin filament - structural constituent of	Keratin	Keratin, type I cytoskeletal 12; AltName: Full=Cytokeratin-12; Short=CK-12;	1E-128	gi|3183048	449	345	411	67	80	84	111	7	16	110	1		keratin, type I cytoskeletal 10 isoform X2	0.0	gi|655871287	1094	569	551	96	96	103	19	19	1	1	1	Oryctolagus cuniculus	Filament	2E-088	Filament 2e-088| Gly_rich 2e-017| PRK06958 6e-014| SMC_prok_B 2e-013| PTZ00146 8e-013| GP38 2e-012| SMC_prok_A 4e-012| GRP 5e-012| Smc 5e-012| SBP_bac_10 2e-011| SbcC 4e-010| III 5e-010| Myosin_tail_1 9e-010| PRK07772 3e-009| PRK03918 6e-009| COG4371 7e-009| COG5651 1e-008| COG4942 1e-008| EzrA 2e-008| Bindin 4e-008|	Keratin, type I cytoskeletal 10 - Canis lupus familiaris - structural molecule activity - cytoplasm - keratinocyte differentiation - keratin filament - cellular response to calcium ion	0	GO:0005198	structural molecule activity	The action of a molecule that contributes to the structural integrity of a complex or assembly within or outside a cell. [GOC:mah]				0	GO:0005737	cytoplasm	All of the contents of a cell excluding the plasma membrane and nucleus, but including other subcellular structures. [ISBN:0198547684]
tr|G1TDN6|G1TDN6_RABIT	M	588	keratin type II cytoskeletal 5	Keratin	Keratin, type II cytoskeletal 3; AltName: Full=Cytokeratin-3; Short=CK-3;	0.0	gi|75059267	708	618	629	65	73	98	212	47	11	12	1		keratin, type II cytoskeletal 5 isoform X1	0.0	gi|291389209	1152	588	588	100	100	100	0	0	1	1	1	Oryctolagus cuniculus	Filament	5E-084	Filament 5e-084| Smc 3e-014| PRK01156 3e-013| SMC_prok_B 7e-013| SbcC 1e-012| Gly_rich 2e-009| SMC_prok_A 2e-009| PRK03918 4e-009| PRK06958 3e-008| PTZ00146 5e-008| GP38 6e-008| Myosin_tail_1 8e-008| GRP 1e-007| KRTAP 3e-007| COG4371 3e-007| HEC1 1e-006| HOOK 2e-006| Bindin 3e-006| PRK02224 3e-006| III 5e-006|	Uncharacterized protein - Canis lupus familiaris - structural molecule activity - mitochondrion - plasma membrane - keratin filament - scaffold protein binding	0	GO:0005200	structural constituent of cytoskeleton	The action of a molecule that contributes to the structural integrity of a cytoskeletal structure. [GOC:mah]				0	GO:0005634	nucleus	A membrane-bounded organelle of eukaryotic cells in which chromosomes are housed and replicated. In most cells, the nucleus contains all of the cell's chromosomes except the organellar chromosomes, and is the site of RNA synthesis and processing. In some species, or in specialized cell types, RNA metabolism or DNA replication may be absent. [GOC:go_curators]
tr|G1U9I8|G1U9I8_RABIT	M	611	keratin type II cytoskeletal 1	Keratin	Keratin, type II cytoskeletal 3; AltName: Full=Cytokeratin-3; Short=CK-3;	0.0	gi|75059267	656	635	629	60	71	101	249	45	1	1	1		keratin, type II cytoskeletal 1	0.0	gi|291389217	1016	621	616	86	89	101	85	15	1	1	1	Oryctolagus cuniculus	Filament	6E-078	Filament 6e-078| Smc 3e-015| Gly_rich 4e-015| PRK06958 3e-014| GRP 6e-014| PRK01156 8e-014| GP38 5e-013| SMC_prok_B 3e-012| PTZ00146 3e-012| SMC_prok_A 1e-011| PRK07772 3e-011| Myosin_tail_1 5e-010| SbcC 7e-010| PRK02224 5e-009| SBP_bac_10 6e-009| Bindin 8e-009| III 8e-009| COG1579 2e-008| COG5651 5e-008| PTZ00440 7e-008|	Keratin, type II cytoskeletal 1 - Homo sapiens - complement activation, lectin pathway - retina homeostasis - receptor activity - structural molecule activity - protein binding - extracellular space - nucleus - cytoskeleton - plasma membrane - response to oxidative stress - membrane - carbohydrate binding - fibrinolysis - keratin filament - regulation of angiogenesis - extracellular vesicular exo…	0	GO:0004872	receptor activity	Combining with an extracellular or intracellular messenger to initiate a change in cell activity. [GOC:ceb, ISBN:0198506732]	receptor guanylate cyclase activity NARROW []			0	GO:0005615	extracellular space	That part of a multicellular organism outside the cells proper, usually taken to be outside the plasma membranes, and occupied by fluid. [ISBN:0198547684]
tr|G1SUH8|G1SUH8_RABIT	M	618	keratin 2	Keratin	Keratin, type II cytoskeletal 3; AltName: Full=Cytokeratin-3; Short=CK-3;	1E-171	gi|75059267	595	621	629	57	68	99	261	60	17	9	1		LOW QUALITY PROTEIN: keratin, type II cytoskeletal 2 epidermal	0.0	gi|655730654	1121	665	659	88	89	101	75	53	1	1	1	Oryctolagus cuniculus	Filament	7E-061	Filament 7e-061| Gly_rich 1e-018| GP38 4e-014| SBP_bac_10 9e-013| COG5651 6e-012| III 1e-011| Smc 1e-011| PRK13875 2e-011| PRK06958 1e-010| PTZ00146 1e-010| PRK03918 5e-009| SMC_prok_B 2e-008| GRP 2e-008| SMC_prok_A 3e-008| PRK07772 2e-007| SbcC 3e-007| Porin_4 6e-007| eIF-4B 6e-007| PRK02224 7e-007| Macoilin 1e-006|	Keratin, type II cytoskeletal 2 epidermal - Rattus norvegicus - structural molecule activity - Golgi apparatus - keratinization - keratinocyte activation - keratinocyte proliferation - keratin filament - keratinocyte migration	0	GO:0005198	structural molecule activity	The action of a molecule that contributes to the structural integrity of a complex or assembly within or outside a cell. [GOC:mah]				0	GO:0005794	Golgi apparatus	A compound membranous cytoplasmic organelle of eukaryotic cells, consisting of flattened, ribosome-free vesicles arranged in a more or less regular stack. The Golgi apparatus differs from the endoplasmic reticulum in often having slightly thicker membranes, appearing in sections as a characteristic shallow semicircle so that the convex side (cis or entry face) abuts the endoplasmic reticulum, sec…
tr|G1U758|G1U758_RABIT	L	444	keratin type I cytoskeletal 18	Keratin	Keratin, type I cytoskeletal 12; AltName: Full=Cytokeratin-12; Short=CK-12;	2E-078	gi|3183048	285	383	411	44	66	93	214	19	20	69	1		keratin 18-like	0.0	gi|291389227	816	432	431	99	99	100	2	1	1	13	1	Oryctolagus cuniculus	Filament	4E-076	Filament 4e-076| Smc 4e-014| SMC_prok_A 6e-013| SMC_prok_B 2e-012| SbcC 6e-011| PRK03918 2e-010| Myosin_tail_1 2e-009| HOOK 7e-009| MAD 8e-008| PRK02224 7e-007| COG1340 1e-005| DUF3584 2e-005| Cast 3e-005| GumC 8e-005| SCP-1 2e-004| SMC_N 2e-004| VI_ClpV1 2e-004| HAP1_N 7e-004| GOLGA2L5 9e-004| EzrA 9e-004|	Keratin, type I cytoskeletal 18 - Homo sapiens - structural molecule activity - protein binding - nucleolus - cytoplasm - microtubule organizing center - intermediate filament - cell cycle - anatomical structure morphogenesis - viral process - tumor necrosis factor-mediated signaling pathway - centriolar satellite - Golgi to plasma membrane CFTR protein transport - negative regulation of apoptoti…	0	GO:0005198	structural molecule activity	The action of a molecule that contributes to the structural integrity of a complex or assembly within or outside a cell. [GOC:mah]				0	GO:0005730	nucleolus	A small, dense body one or more of which are present in the nucleus of eukaryotic cells. It is rich in RNA and protein, is not bounded by a limiting membrane, and is not seen during mitosis. Its prime function is the transcription of the nucleolar DNA into 45S ribosomal-precursor RNA, the processing of this RNA into 5.8S, 18S, and 28S components of ribosomal RNA, and the association of these comp…
tr|G1T8T1|G1T8T1_RABIT	S	401	keratin type I cytoskeletal 28	Keratin	Keratin, type I cytoskeletal 12; AltName: Full=Cytokeratin-12; Short=CK-12;	1E-124	gi|3183048	437	381	411	59	76	93	154	10	32	12	1		keratin, type I cytoskeletal 28	0.0	gi|291406012	788	401	459	100	100	87	0	0	59	1	1	Oryctolagus cuniculus	Filament	1E-074	Filament 1e-074| Smc 2e-009| SMC_prok_B 3e-008| Myosin_tail_1 2e-007| SbcC 1e-005| Cast 1e-004| SMC_prok_A 1e-004| SCP-1 2e-004| MAD 4e-004| PRK03918 0.003| SMC_N 0.005| HCR 0.009| PRK02224 0.026| COG1579 0.026| CCDC155 0.033| DNA_S_dndD 0.044| PRK01156 0.044| CAGE1 0.074| PspA 0.074| WEMBL 0.097|	Keratin, type I cytoskeletal 28 - Homo sapiens - molecular_function - structural molecule activity - cellular_component - cytoplasm - intermediate filament - biological_process	0	GO:0003674	molecular_function	Elemental activities, such as catalysis or binding, describing the actions of a gene product at the molecular level. A given gene product may exhibit one or more molecular functions. [GOC:go_curators]	molecular function EXACT []			0	GO:0005575	cellular_component	The part of a cell or its extracellular environment in which a gene product is located. A gene product may be located in one or more parts of a cell and its location may be as specific as a particular macromolecular complex, that is, a stable, persistent association of macromolecules that function together. [GOC:go_curators, NIF_Subcellular:sao-1337158144]
tr|G1T1Y7|G1T1Y7_RABIT	M	443	keratin type I cytoskeletal 14 isoform X1	Keratin	Keratin, type I cytoskeletal 12; AltName: Full=Cytokeratin-12; Short=CK-12;	1E-122	gi|3183048	429	365	411	62	76	89	138	12	13	91	1		keratin, type I cytoskeletal 14	0.0	gi|291406083	861	441	473	100	100	93	0	0	1	1	1	Oryctolagus cuniculus	Filament	1E-091	Filament 1e-091| Smc 2e-013| SMC_prok_B 1e-012| SbcC 3e-011| Myosin_tail_1 1e-010| PRK02224 3e-009| PRK03918 2e-008| SMC_prok_A 5e-008| Lebercilin 2e-007| GRP 7e-007| HCR 2e-006| PTZ00146 2e-006| MAD 3e-006| GP38 4e-006| WEMBL 1e-005| PRK06958 2e-005| COG4371 2e-005| Gly_rich 3e-005| PRK04778 3e-005| Cast 4e-005|	Uncharacterized protein - Sus scrofa - structural molecule activity - nucleus - cytoplasm - epithelial cell differentiation - keratin filament - intermediate filament bundle assembly - cell periphery	0	GO:0005198	structural molecule activity	The action of a molecule that contributes to the structural integrity of a complex or assembly within or outside a cell. [GOC:mah]				0	GO:0005634	nucleus	A membrane-bounded organelle of eukaryotic cells in which chromosomes are housed and replicated. In most cells, the nucleus contains all of the cell's chromosomes except the organellar chromosomes, and is the site of RNA synthesis and processing. In some species, or in specialized cell types, RNA metabolism or DNA replication may be absent. [GOC:go_curators]
tr|G1T4S1|G1T4S1_RABIT	M	452	keratin 15	Keratin	Keratin, type I cytoskeletal 12; AltName: Full=Cytokeratin-12; Short=CK-12;	1E-120	gi|3183048	422	348	411	63	79	85	128	5	8	80	1		keratin, type I cytoskeletal 15	0.0	gi|655871198	766	444	464	87	92	96	57	4	1	1	1	Oryctolagus cuniculus	Filament	5E-092	Filament 5e-092| Gly_rich 2e-014| SMC_prok_B 6e-013| Smc 6e-013| GP38 2e-010| GRP 5e-010| PTZ00146 2e-009| SbcC 2e-009| Myosin_tail_1 2e-009| SMC_prok_A 3e-009| PRK07772 4e-009| PRK06958 9e-009| SBP_bac_10 2e-008| PRK01156 7e-007| PRK03918 9e-007| MAD 2e-006| PRP 6e-006| Bindin 6e-006| CALCOCO1 1e-005| PRK14295 1e-005|	Uncharacterized protein - Canis lupus familiaris - structural molecule activity - intermediate filament - scaffold protein binding	0	GO:0005200	structural constituent of cytoskeleton	The action of a molecule that contributes to the structural integrity of a cytoskeletal structure. [GOC:mah]				0	GO:0005634	nucleus	A membrane-bounded organelle of eukaryotic cells in which chromosomes are housed and replicated. In most cells, the nucleus contains all of the cell's chromosomes except the organellar chromosomes, and is the site of RNA synthesis and processing. In some species, or in specialized cell types, RNA metabolism or DNA replication may be absent. [GOC:go_curators]
tr|G1SWB8|G1SWB8_RABIT	M	459	keratin type I cytoskeletal 27	Keratin	Keratin, type I cytoskeletal 12; AltName: Full=Cytokeratin-12; Short=CK-12;	1E-121	gi|3183048	426	397	411	57	74	97	168	14	18	57	1		keratin, type I cytoskeletal 27	0.0	gi|655871193	816	459	445	93	93	103	32	14	1	1	1	Oryctolagus cuniculus	Filament	5E-076	Filament 5e-076| Smc 7e-012| SMC_prok_B 6e-011| Myosin_tail_1 4e-009| SbcC 6e-008| HOOK 3e-006| SCP-1 8e-006| PRK03918 8e-006| SMC_prok_A 2e-005| PTZ00146 5e-005| MAD 4e-004| PRK02224 4e-004| HCR 6e-004| Cep57_CLD 0.001| PRK06958 0.001| PRK04778 0.001| COG4371 0.001| DUF2046 0.003| Gly_rich 0.004| COG1579 0.005|	Keratin, type I cytoskeletal 27 - Homo sapiens - molecular_function - structural molecule activity - cellular_component - cytoplasm - intermediate filament - biological_process - hair follicle morphogenesis	0	GO:0003674	molecular_function	Elemental activities, such as catalysis or binding, describing the actions of a gene product at the molecular level. A given gene product may exhibit one or more molecular functions. [GOC:go_curators]	molecular function EXACT []			0	GO:0005575	cellular_component	The part of a cell or its extracellular environment in which a gene product is located. A gene product may be located in one or more parts of a cell and its location may be as specific as a particular macromolecular complex, that is, a stable, persistent association of macromolecules that function together. [GOC:go_curators, NIF_Subcellular:sao-1337158144]
tr|G1SUH1|G1SUH1_RABIT	M	513	keratin type II cytoskeletal 72 isoform X1	Keratin	Keratin, type II cytoskeletal 3; AltName: Full=Cytokeratin-3; Short=CK-3;	1E-159	gi|75059267	552	529	629	59	73	84	216	59	1	1	1		keratin, type II cytoskeletal 72	0.0	gi|655730595	988	513	513	100	100	100	0	0	1	1	1	Oryctolagus cuniculus	Filament	1E-073	Filament 1e-073| Smc 5e-016| SMC_prok_B 6e-013| Myosin_tail_1 3e-010| SMC_prok_A 2e-009| PRK03918 8e-009| SMC_N 1e-008| SbcC 4e-008| PRK02224 5e-007| Cep57_CLD 5e-006| Cast 7e-006| HOOK 4e-005| MAD 4e-005| AAA_13 6e-005| DUF3584 1e-004| WEMBL 1e-004| DUF812 1e-004| COG1579 1e-004| mukB 5e-004| CCDC144C 8e-004|	Keratin, type II cytoskeletal 72 - Homo sapiens - molecular_function - structural molecule activity - cellular_component - biological_process - keratin filament	0	GO:0003674	molecular_function	Elemental activities, such as catalysis or binding, describing the actions of a gene product at the molecular level. A given gene product may exhibit one or more molecular functions. [GOC:go_curators]	molecular function EXACT []			0	GO:0005575	cellular_component	The part of a cell or its extracellular environment in which a gene product is located. A gene product may be located in one or more parts of a cell and its location may be as specific as a particular macromolecular complex, that is, a stable, persistent association of macromolecules that function together. [GOC:go_curators, NIF_Subcellular:sao-1337158144]
tr|G1U754|G1U754_RABIT	M	548	histidine-rich glycoprotein	Heme/iron metabolism	Histidine-rich glycoprotein; AltName: Full=Histidine-proline-rich glycoprotein;	0.0	gi|2494026	1126	538	526	94	95	102	27	12	1	11	1		histidine-rich glycoprotein	0.0	gi|655853659	1234	548	548	100	100	100	0	0	1	1	1	Oryctolagus cuniculus	Pro-rich	4E-019	Pro-rich 4e-019| Atrophin-1 4e-011| PHA03169 1e-010| PHA03378 2e-008| SOBP 1e-007| Drf_FH1 2e-007| PHA03247 5e-007| DUF3824 2e-006| DUF1421 3e-006| PHA03419 3e-006| PAT1 4e-006| SPR1 6e-006| PLN02983 6e-006| Glutenin_hmw 7e-006| PTZ00395 1e-005| DUF3729 2e-005| FAP 2e-005| SMN 3e-005| Collagen 3e-005| PRK07764 3e-005|	Histidine-rich glycoprotein - Oryctolagus cuniculus - positive regulation of immune response to tumor cell - receptor binding - protein binding - negative regulation of cell adhesion - heparin binding - zinc ion binding - negative regulation of cell proliferation - regulation of gene expression - regulation of platelet activation - negative regulation of lamellipodium assembly - regulation of pla…	0	GO:0004867	serine-type endopeptidase inhibitor activity	Stops, prevents or reduces the activity of serine-type endopeptidases, enzymes that catalyze the hydrolysis of nonterminal peptide bonds in a polypeptide chain; a serine residue (and a histidine residue) are at the active center of the enzyme. [GOC:ai]	serine protease inhibitor activity EXACT []			0	GO:0005576	extracellular region	The space external to the outermost structure of a cell. For cells without external protective or external encapsulating structures this refers to space outside of the plasma membrane. This term covers the host cell environment outside an intracellular parasite. [GOC:go_curators]
tr|G1SPP3|G1SPP3_RABIT	V	596	keratin type II cytoskeletal 4	Keratin	Keratin, type II cytoskeletal 3; AltName: Full=Cytokeratin-3; Short=CK-3;	0.0	gi|75059267	630	556	629	65	75	88	194	51	3	79	1		keratin, type II cytoskeletal 4 isoform 1	0.0	gi|332206117	980	596	594	86	89	100	81	3	1	1	1	Nomascus leucogenys	Filament	2E-079	Filament 2e-079| Smc 4e-018| SMC_prok_B 2e-014| SMC_prok_A 4e-011| PRK02224 6e-011| PRK03918 2e-010| Myosin_tail_1 5e-010| SbcC 2e-009| COG1579 6e-009| PRK01156 8e-009| PLN03229 9e-008| SCP-1 3e-007| PRK10246 4e-007| Cast 2e-006| AAA_13 5e-006| Gly_rich 5e-006| COG1340 6e-006| WEMBL 1e-005| PLN03138 2e-005| TelA 4e-005|	Uncharacterized protein - Canis lupus familiaris - structural molecule activity - epithelial cell differentiation - keratin filament - negative regulation of epithelial cell proliferation	0	GO:0005198	structural molecule activity	The action of a molecule that contributes to the structural integrity of a complex or assembly within or outside a cell. [GOC:mah]				0	GO:0045095	keratin filament	A filament composed of acidic and basic keratins (types I and II), typically expressed in epithelial cells. The keratins are the most diverse classes of IF proteins, with a large number of keratin isoforms being expressed. Each type of epithelium always expresses a characteristic combination of type I and type II keratins. [ISBN:0716731363]
tr|G1SY72|G1SY72_RABIT	M	632	keratin type II cytoskeletal	Keratin	Keratin, type II cytoskeletal 3; AltName: Full=Cytokeratin-3; Short=CK-3;	0.0	gi|75059267	1234	632	629	99	99	100	3	3	1	1	1		keratin, type II cytoskeletal 3	0.0	gi|291389221	1234	632	629	99	99	100	3	3	1	1	1	Oryctolagus cuniculus	Filament	5E-080	Filament 5e-080| Gly_rich 9e-016| Smc 6e-015| PRK01156 1e-014| SMC_prok_A 1e-013| PTZ00146 4e-012| Myosin_tail_1 3e-011| SMC_prok_B 7e-011| GRP 1e-010| PRK06958 2e-010| GP38 7e-010| SBP_bac_10 3e-009| PRK02224 3e-009| WEMBL 4e-009| SbcC 8e-009| OMP_b-brl 2e-008| PRK03918 2e-008| PRK07772 4e-008| Bindin 1e-007| COG5651 2e-007|	Keratin, type II cytoskeletal 3 - Oryctolagus cuniculus - structural molecule activity - epithelial cell differentiation - intermediate filament cytoskeleton organization	0	GO:0005198	structural molecule activity	The action of a molecule that contributes to the structural integrity of a complex or assembly within or outside a cell. [GOC:mah]				0	GO:0045095	keratin filament	A filament composed of acidic and basic keratins (types I and II), typically expressed in epithelial cells. The keratins are the most diverse classes of IF proteins, with a large number of keratin isoforms being expressed. Each type of epithelium always expresses a characteristic combination of type I and type II keratins. [ISBN:0716731363]
tr|G1T0W8|G1T0W8_RABIT	M	489	fibrinogen beta chain	Fibrinogen	Fibrinogen beta chain; Contains: RecName: Full=Fibrinopeptide B; Contains:	5E-020	gi|239938624	91.3	41	41	100	100	100	0	0	1	30	1		fibrinogen beta chain	0.0	gi|291401109	1032	489	489	100	100	100	0	0	1	1	1	Oryctolagus cuniculus	Fibrinogen_C	3E-081	Fibrinogen_C 3e-081| FBG 9e-066| FReD 4e-064| Fib_alpha 2e-025| SbcC 0.007| Smc 0.015| SMC_prok_B 0.055| Syntaphilin | IFT57 | SCP-1 | RPO41 | SGT1 | 235kDa-fam | EzrA | Lebercilin | PRK03918 | DNA_S_dndD | rad50 | Proteasom_PSMB | CENP-F_leu_zip |	Fibrinogen beta chain - Homo sapiens - platelet degranulation - structural molecule activity - protein binding - extracellular region - fibrinogen complex - extracellular space - plasma membrane - cell cortex - cell-matrix adhesion - signal transduction - blood coagulation - external side of plasma membrane - cell surface - platelet activation - extracellular matrix organization - protein binding…	0	GO:0005198	structural molecule activity	The action of a molecule that contributes to the structural integrity of a complex or assembly within or outside a cell. [GOC:mah]				0	GO:0005576	extracellular region	The space external to the outermost structure of a cell. For cells without external protective or external encapsulating structures this refers to space outside of the plasma membrane. This term covers the host cell environment outside an intracellular parasite. [GOC:go_curators]
tr|G1T0X2|G1T0X2_RABIT	M	811	fibrinogen alpha chain	Fibrinogen	Fibrinogen alpha chain; Contains: RecName: Full=Fibrinopeptide A	0.002	gi|120095	37	16	16	100	100	100	0	0	1	20	1		fibrinogen alpha chain	0.0	gi|291401111	1662	813	813	99	99	100	5	2	1	1	1	Oryctolagus cuniculus	FBG	1E-064	FBG 1e-064| Fibrinogen_C 1e-062| FReD 3e-062| Fib_alpha 5e-019| Fibrinogen_aC 2e-018| HOOK 0.026| PRK06958 0.057| CTD 0.098| PTZ00440 | GP38 | PEP-utilizers_C | Gly_rich | 235kDa-fam | COG5651 | Smc | Dehydrin | PRK07034 | PRK01194 | PLN02933 | MAD |	Fibrinogen alpha chain - Homo sapiens - platelet degranulation - structural molecule activity - protein binding - extracellular region - fibrinogen complex - extracellular space - plasma membrane - cell cortex - cell-matrix adhesion - signal transduction - blood coagulation - external side of plasma membrane - cell surface - platelet activation - extracellular matrix organization - protein bindin…	0	GO:0005198	structural molecule activity	The action of a molecule that contributes to the structural integrity of a complex or assembly within or outside a cell. [GOC:mah]				0	GO:0005576	extracellular region	The space external to the outermost structure of a cell. For cells without external protective or external encapsulating structures this refers to space outside of the plasma membrane. This term covers the host cell environment outside an intracellular parasite. [GOC:go_curators]
tr|G1TKX3|G1TKX3_RABIT	M	437	fibrinogen gamma chain	Fibrinogen	Secretory phospholipase A2 receptor; Short=PLA2-R; Short=PLA2R; AltName:	0.017	gi|1352705	32.7	106	1458	24	38	7	80	11	1165	301	1		fibrinogen gamma chain isoform X2	0.0	gi|655856160	916	437	437	100	100	100	0	0	1	1	1	Oryctolagus cuniculus	FBG	3E-066	FBG 3e-066| Fibrinogen_C 5e-065| FReD 3e-064| Fib_alpha 1e-023| PRK03918 0.002| Spc7 0.004| Smc 0.006| 235kDa-fam 0.010| SMC_prok_A 0.028| Tropomyosin_1 0.063| SbcC | DUF869 | SMC_prok_B | DUF1759 | DUF3552 | SynN | PRK13958 | HSP90 | GOLGA2L5 | ALIX_LYPXL_bnd |	Fibrinogen gamma chain - Homo sapiens - receptor binding - fibrinogen complex - signal transduction - platelet activation - protein binding, bridging - protein polymerization	0	GO:0005102	receptor binding	Interacting selectively and non-covalently with one or more specific sites on a receptor molecule, a macromolecule that undergoes combination with a hormone, neurotransmitter, drug or intracellular messenger to initiate a change in cell function. [GOC:bf, GOC:ceb, ISBN:0198506732]	receptor ligand NARROW []			0	GO:0005577	fibrinogen complex	A highly soluble, elongated protein complex found in blood plasma and involved in clot formation. It is converted into fibrin monomer by the action of thrombin. In the mouse, fibrinogen is a hexamer, 46 nm long and 9 nm maximal diameter, containing two sets of nonidentical chains (alpha, beta, and gamma) linked together by disulfide bonds. [ISBN:0198547684]
sp|P01948|HBA_RABIT	M	142	hemoglobin subunit alpha-1/2	Hemoglobin/RBC products	Hemoglobin subunit alpha-1/2; AltName: Full=Alpha-1/2-globin; AltName:	3E-081	gi|122475	292	142	142	100	100	100	0	0	1	1	1		hemoglobin subunit alpha-1/2	5E-078	gi|126722759	292	142	142	100	100	100	0	0	1	1	1	Oryctolagus cuniculus	Globin	2E-019	Globin 2e-019| globin 1e-016| PLN00096 | TIGR02267 | ArdA | AmyAc_bac_CMD_like_3 | Trp_DMAT | PRK09225 | MMS22L_N 12| DUF3141 12| TraI_TIGR 12| ala_DH_arch 12| A_thl_para_3677 12| Herpes_UL87 15| PLN02228 20| RibH 20| XLF 26| Menin 26| CBS_pair_BON_assoc 26| partition_RepA 26|	Hemoglobin subunit alpha-1/2 - Oryctolagus cuniculus - protein binding - regulation of translation	6e-79	GO:0005344	oxygen transporter activity	Enables the directed movement of oxygen into, out of or within a cell, or between cells. [GOC:ai]	globin NARROW []			8e-66	GO:0005576	extracellular region	The space external to the outermost structure of a cell. For cells without external protective or external encapsulating structures this refers to space outside of the plasma membrane. This term covers the host cell environment outside an intracellular parasite. [GOC:go_curators]
sp|P02057|HBB_RABIT	M	147	hemoglobin subunit beta	Hemoglobin/RBC products	Hemoglobin subunit beta-1/2; AltName: Full=Beta-1/2-globin; AltName:	6E-083	gi|122676	297	147	147	100	100	100	0	0	1	1	1		hemoglobin subunit beta-1/2	1E-079	gi|126723457	297	147	147	100	100	100	0	0	1	1	1	Oryctolagus cuniculus	globin	2E-023	globin 2e-023| Globin 2e-022| Hmp 0.059| globin_like | Dcp | PRK15045 | Herpes_U30 | DUF816 | DUF3218 | DUF362 | ALDH_AlkH-like | rrmJ | P | CYCLIN | capSnatchArena | PRK10662 | PRK06038 | ArsC | fa_ox_alpha_mit 12| PRK13655 12|	Hemoglobin subunit beta - Homo sapiens - oxygen transporter activity - iron ion binding - protein binding - extracellular region - cytosol - hemoglobin complex - blood coagulation - regulation of blood pressure - positive regulation of cell death - oxygen transport - bicarbonate transport - oxygen binding - heme binding - nitric oxide transport - hemoglobin binding - haptoglobin-hemoglobin comple…	1e-73	GO:0005344	oxygen transporter activity	Enables the directed movement of oxygen into, out of or within a cell, or between cells. [GOC:ai]	globin NARROW []			1e-73	GO:0005576	extracellular region	The space external to the outermost structure of a cell. For cells without external protective or external encapsulating structures this refers to space outside of the plasma membrane. This term covers the host cell environment outside an intracellular parasite. [GOC:go_curators]
sp|P07452|CAH1_RABIT	G	235	carbonic anhydrase 1	Hemoglobin/RBC products	Carbonic anhydrase 1; AltName: Full=Carbonate dehydratase I; AltName:	1E-137	gi|115452	479	235	235	100	100	100	0	0	1	1	1		carbonic anhydrase 1	1E-134	gi|655680286	479	235	260	100	100	90	0	0	26	1	1	Oryctolagus cuniculus	alpha_CA_I_II_I	5E-094	alpha_CA_I_II_III_XIII 5e-094| Carb_anhydrase 1e-087| alpha_CA_VII 5e-073| alpha_CA_V 2e-065| Carb_anhydrase 5e-063| alpha_CA 6e-058| alpha_CARP_VIII 2e-046| alpha_CARP_X_XI_like 7e-043| alpha_CA_XII_XIV 2e-041| alpha_CA_VI_IX_XII_XIV 2e-041| alpha_CA_IV_XV_like 9e-038| alpha_CA_prokaryotic_like 1e-033| alpha_CARP_receptor_like 4e-033| alpha_CA_VI 5e-033| alpha_CA_IX 1e-030| Cah 5e-029| PLN02202 …	Uncharacterized protein - Canis lupus familiaris - carbonate dehydratase activity - Golgi apparatus - one-carbon metabolic process - zinc ion binding	0	GO:0004089	carbonate dehydratase activity	Catalysis of the reaction: H2CO3 = CO2 + H2O. [EC:4.2.1.1]	anhydrase activity EXACT [EC:4.2.1.1]	EC:4.2.1.1		1e-110	GO:0005794	Golgi apparatus	A compound membranous cytoplasmic organelle of eukaryotic cells, consisting of flattened, ribosome-free vesicles arranged in a more or less regular stack. The Golgi apparatus differs from the endoplasmic reticulum in often having slightly thicker membranes, appearing in sections as a characteristic shallow semicircle so that the convex side (cis or entry face) abuts the endoplasmic reticulum, sec…
sp|P00919|CAH2_RABIT	M	260	carbonic anhydrase 2	Hemoglobin/RBC products	Carbonic anhydrase 2; AltName: Full=Carbonate dehydratase II; AltName:	1E-160	gi|118582299	555	260	260	100	100	100	0	0	1	1	1		carbonic anhydrase 2	1E-156	gi|307611953	555	260	260	100	100	100	0	0	1	1	1	Oryctolagus cuniculus	alpha_CA_I_II_I	1E-118	alpha_CA_I_II_III_XIII e-118| Carb_anhydrase 4e-098| alpha_CA_VII 5e-080| Carb_anhydrase 5e-074| alpha_CA_V 3e-071| alpha_CA 2e-060| alpha_CARP_VIII 6e-051| alpha_CA_VI_IX_XII_XIV 1e-046| alpha_CARP_X_XI_like 8e-044| alpha_CA_IV_XV_like 1e-043| alpha_CA_XII_XIV 2e-043| alpha_CA_VI 8e-043| alpha_CA_prokaryotic_like 7e-039| alpha_CARP_receptor_like 1e-035| Cah 2e-034| alpha_CA_IX 8e-033| PLN02202 2…	Carbonic anhydrase 2 - Oryctolagus cuniculus - cytoplasm - plasma membrane - angiotensin-activated signaling pathway - regulation of anion transport - regulation of intracellular pH - positive regulation of dipeptide transmembrane transport	0	GO:0004089	carbonate dehydratase activity	Catalysis of the reaction: H2CO3 = CO2 + H2O. [EC:4.2.1.1]	anhydrase activity EXACT [EC:4.2.1.1]	EC:4.2.1.1		1e-134	GO:0005615	extracellular space	That part of a multicellular organism outside the cells proper, usually taken to be outside the plasma membranes, and occupied by fluid. [ISBN:0198547684]
[truncated: 11 more columns]
