# Supplementary material for: Saliva from nymph and adult females of Haemaphysalis longicornis: a proteomic study
Source: Parasit Vectors. 2015 Jun 24;8:338. doi: 10.1186/s13071-015-0918-y (PMC4484640; doi:10.1186/s13071-015-0918-y)
Supplement: Additional file 2: Table S2. — Host proteins in H. longicornis saliva identified by mass spectrometry. Name, classification based in function and/or protein family and annotation and accession numbers of best match identities obtained using BLASTP against the several protein databases are provided in the accompanying spreadsheet (Hyperlinked Excel spreadsheet, zipped). [file 13071_2015_918_MOESM2_ESM.xlsx]

## Sheet: all-tables
Contig number	Contig number	First residue	Seq size	Species	Description	Class	Best match to UNIPROT-ACARI protein database	E value	Match	Score	Extent of match	Length of best match	% identity	% similarity	% Coverage	Mismatches	Gaps	First residue of match	First residue of sequence	Number of segments	Species of best match	Best match to NR-LIGHT protein database	E value	Match	Score	Extent of match	Length of best match	% identity	% similarity	% Coverage	Mismatches	Gaps	First residue of match	First residue of sequence	Number of segments	Species of best match	Best match to REFSEQ-INVERTEBRATE protein database	E value	Match	Score	Extent of match	Length of best match	% identity	% similarity	% Coverage	Mismatches	Gaps	First residue of match	First residue of sequence
gi|117938920|dbj|BAF36722.1|	gi_117938920	G	217	Haemaphysalis longicornis	glycine-rich cell wall structural protein	Glycine-rich protein	Cement-like antigen (Fragment)	1E-127	tr|A0JC33|A0JC33_HAELO	452	217	217	100	100	100	0	0	1	1	1		cement-like antigen	1E-126	gi|117938920	452	217	217	100	100	100	0	0	1	1	1	Haemaphysalis longicornis	hypothetical protein CRE_02887	3E-032	gi|308498980	139	174	267	54	58	65	79	19	101	21
gi|427777737|gb|JAA54320.1|	gi_427777737	M	355	Rhipicephalus pulchellus	glycine-rich protein	Glycine-rich protein	Putative glycine rich protein	0.0	tr|L7LRH1|L7LRH1_9ACAR	763	355	355	100	100	100	0	0	1	1	1		RNA-binding protein musashi, putative	0.0	gi|241627626	659	360	353	90	91	102	36	12	1	1	1	Ixodes scapularis	RNA-binding protein musashi, putative	0.0	gi|241627626	659	360	353	90	91	102	36	12	1	1
Rm-6837	Rm-6837	M	130	Rhipicephalus microplus	glycine proline-rich secreted protein	Glycine-rich protein	Large GYY protein 1	2E-073	tr|A0A034WXT5|A0A034WXT5_RHIMP	271	130	130	100	100	100	0	0	1	1	1		glycine proline-rich secreted protein, putative	2E-044	gi|241705099	180	116	115	69	85	101	35	1	1	15	1	Ixodes scapularis	glycine proline-rich secreted protein, putative	5E-045	gi|241705099	180	116	115	69	85	101	35	1	1	15
gi|148616183|gb|ABQ96858.1|	gi_148616183	M	284	Haemaphysalis qinghaiensis	tropomyosin	Cytoskeletal	Putative uncharacterized protein	1E-151	tr|A5Z1D9|A5Z1D9_9ACAR	531	284	284	100	100	100	0	0	1	1	1		unknown	1E-149	gi|148616183	531	284	284	100	100	100	0	0	1	1	1	Haemaphysalis qinghaiensis	tropomyosin-like isoform 2	1E-132	gi|391341817	471	284	284	88	93	100	34	0	1	1
gi|164472819|dbj|BAF98180.1|	gi_164472819	M	376	Ixodes persulcatus	actin	Cytoskeletal	Actin	0.0	tr|A9ZT00|A9ZT00_IXOPE	759	376	376	100	100	100	0	0	1	1	1		actin	0.0	gi|164472819	759	376	376	100	100	100	0	0	1	1	1	Ixodes persulcatus	actin related protein 1	0.0	gi|254910945	753	376	376	99	99	100	3	0	1	1
gi|215504632|gb|EEC14126.1|	gi_215504632	M	536	Ixodes scapularis	radixin/ezrin/moesin	Cytoskeletal	Radixin, moesin, putative	0.0	tr|B7Q5K4|B7Q5K4_IXOSC	1068	536	536	100	100	100	0	0	1	1	1		radixin, moesin, putative	0.0	gi|241691407	1068	536	536	100	100	100	0	0	1	1	1	Ixodes scapularis	radixin, moesin, putative	0.0	gi|241691407	1068	536	536	100	100	100	0	0	1	1
gi|260908418|gb|ACX53929.1|	gi_260908418	M	122	Rhipicephalus sanguineus	putative beta thymosin	Cytoskeletal	Putative beta thymosin	3E-065	tr|C9W1I2|C9W1I2_RHISA	243	122	122	100	100	100	0	0	1	1	1		uncharacterized protein LOC663390 isoform X3	3E-032	gi|642913913	139	116	169	55	75	69	52	0	14	5	1	Tribolium castaneum	uncharacterized protein LOC100908890	5E-033	gi|391346495	140	118	147	57	75	80	50	0	29	5
gi|325303614|tpg|DAA34555.1|	gi_325303614	M	173	Amblyomma variegatum	microtubule-binding protein	Cytoskeletal	Microtubule-binding protein	5E-097	tr|F0J9T2|F0J9T2_AMBVA	350	173	173	100	100	100	0	0	1	1	1		microtubule-binding protein	1E-095	gi|325303614	350	173	173	100	100	100	0	0	1	1	1	Amblyomma variegatum	translationally controlled tumor protein, putative, partial	2E-057	gi|241563604	222	135	138	77	89	98	30	0	1	1
gi|346465649|gb|AEO32669.1|	gi_346465649	E	477	Amblyomma maculatum	alpha tubulin	Cytoskeletal	Putative uncharacterized protein (Fragment)	0.0	tr|G3MGQ1|G3MGQ1_9ACAR	984	477	477	100	100	100	0	0	1	1	1		alpha tubulin	0.0	gi|241243543	909	446	451	98	99	99	5	0	6	32	1	Ixodes scapularis	alpha tubulin	0.0	gi|241243543	909	446	451	98	99	99	5	0	6	32
gi|346465959|gb|AEO32824.1|	gi_346465959	G	170	Amblyomma maculatum	actin depolymerizing factor	Cytoskeletal	Putative uncharacterized protein (Fragment)	5E-095	tr|G3MH56|G3MH56_9ACAR	343	170	170	100	100	100	0	0	1	1	1		actin depolymerizing factor	1E-079	gi|325303826	297	147	147	100	100	100	0	0	1	24	1	Amblyomma variegatum	actin depolymerizing factor, putative	9E-066	gi|242000982	249	147	147	79	89	100	30	0	1	24
gi|346468263|gb|AEO33976.1|	gi_346468263	M	446	Amblyomma maculatum	beta tubulin	Cytoskeletal	Putative beta tubulin	0.0	tr|A0A023GK59|A0A023GK59_9ACAR	912	446	446	100	100	100	0	0	1	1	1		beta tubulin	0.0	gi|241151391	900	446	446	98	99	100	7	0	1	1	1	Ixodes scapularis	beta tubulin	0.0	gi|241151391	900	446	446	98	99	100	7	0	1	1
gi|403241999|gb|AFR32950.1|	gi_403241999	M	873	Haemaphysalis longicornis	paramyosin	Cytoskeletal	Paramyosin	0.0	tr|J7LVN2|J7LVN2_HAELO	1644	873	873	100	100	100	0	0	1	1	1		paramyosin	0.0	gi|403241999	1644	873	873	100	100	100	0	0	1	1	1	Haemaphysalis longicornis	paramyosin, putative	0.0	gi|241048541	1548	873	857	93	96	102	55	16	1	1
gi|556066272|gb|JAB76162.1|	gi_556066272	M	106	Ixodes ricinus	dynein light chain	Cytoskeletal	Putative cut up	4E-058	tr|V5HLE1|V5HLE1_IXORI	220	106	106	100	100	100	0	0	1	1	1		dynein light chain	5E-042	gi|241363986	172	82	89	100	100	92	0	0	1	1	1	Ixodes scapularis	dynein light chain	1E-042	gi|241363986	172	82	89	100	100	92	0	0	1	1
gi|556079866|gb|JAB80373.1|	gi_556079866	M	2224	Ixodes ricinus	myosin class i heavy chain	Cytoskeletal	myosin class i heavy chain	0.0	tr|V5I001|V5I001_IXORI	4331	2224	2224	100	100	100	0	0	1	1	1		myosin heavy chain, skeletal muscle or cardiac muscle, putative	0.0	gi|241997622	2753	1777	1812	80	86	98	339	74	1	1	1	Ixodes scapularis	myosin heavy chain, skeletal muscle or cardiac muscle, putative	0.0	gi|241997622	2753	1777	1812	80	86	98	339	74	1	1
gi|65332126|gb|AAY42205.1|	gi_65332126	M	389	Haemaphysalis qinghaiensis	troponin T	Cytoskeletal	Troponin T	0.0	tr|A8E4K0|A8E4K0_9ACAR	771	389	389	100	100	100	0	0	1	1	1		troponin T	0.0	gi|65332126	771	389	389	100	100	100	0	0	1	1	1	Haemaphysalis qinghaiensis	troponin T-like	1E-155	gi|391328626	548	389	398	72	83	98	106	14	19	1
Rm-1533	Rm-1533	G	391	Rhipicephalus microplus	beta tubulin partial	Cytoskeletal	Putative beta tubulin (Fragment)	0	tr|A0A023FLL7|A0A023FLL7_9ACAR	794	391	457	99	100	86	2	0	67	1	1		beta tubulin	0.0	gi|241151391	791	391	446	99	99	88	3	0	56	1	1	Ixodes scapularis	beta tubulin	0.0	gi|241151391	791	391	446	99	99	88	3	0	56	1
Rm-21891	Rm-21891	M	147	Rhipicephalus microplus	actin-depolymerizing factor	Cytoskeletal	Actin-depolymerizing factor 1	8E-081	tr|A0A034WYZ2|A0A034WYZ2_RHIMP	296	147	147	100	100	100	0	0	1	1	1		actin depolymerizing factor	3E-076	gi|325303826	285	147	147	95	97	100	6	0	1	1	1	Amblyomma variegatum	actin depolymerizing factor, putative	2E-064	gi|242000982	244	147	147	78	88	100	32	0	1	1
Rm-80704	Rm-80704	E	821	Rhipicephalus microplus	myosin class ii heavy chain	Cytoskeletal	Putative myosin class ii heavy chain (Fragment)	0.0	tr|A0A023FMJ4|A0A023FMJ4_9ACAR	1504	810	1700	99	99	48	8	2	892	13	1		myosin heavy chain, isoform N	0.0	gi|281365095	1199	805	1949	76	87	41	187	2	1136	13	1	Drosophila melanogaster	myosin heavy chain, muscle-like	0.0	gi|391347036	1273	802	1932	82	91	42	140	2	1131	13
gi|194246095|gb|ACF35539.1|	gi_194246095	M	222	Dermacentor variabilis	glutathione S-transferase	Oxidant metabolism/detoxification	Putative glutathione S-transferase	1E-128	tr|B7SP57|B7SP57_DERVA	454	222	222	100	100	100	0	0	1	1	1		glutathione S-transferase, putative	1E-080	gi|242004301	301	223	279	66	78	80	75	2	51	1	1	Ixodes scapularis	glutathione S-transferase, putative	5E-081	gi|242004301	301	223	279	66	78	80	75	2	51	1
gi|196476818|gb|ACG76272.1|	gi_196476818	M	160	Amblyomma americanum	aldehyde dehydrogenase	Oxidant metabolism/detoxification	Aldehyde dehydrogenase 7 family member A1-like protein (Fragment)	5E-090	tr|B5M7A4|B5M7A4_AMBAM	327	160	160	100	100	100	0	0	1	1	1		aldehyde dehydrogenase, putative	2E-053	gi|241601186	210	155	561	66	82	28	52	2	28	1	1	Ixodes scapularis	aldehyde dehydrogenase, putative	7E-054	gi|241601186	210	155	561	66	82	28	52	2	28	1
gi|34539115|gb|AAQ74441.1|	gi_34539115	M	223	Haemaphysalis longicornis	glutathione S-transferase	Oxidant metabolism/detoxification	Glutathione S-transferase	1E-132	tr|Q6JVN0|Q6JVN0_HAELO	467	223	223	100	100	100	0	0	1	1	1		glutathione S-transferase	1E-130	gi|34539115	467	223	223	100	100	100	0	0	1	1	1	Haemaphysalis longicornis	glutathione S-transferase, putative	1E-113	gi|241758154	407	223	223	85	93	100	33	0	1	1
gi|346466425|gb|AEO33057.1|	gi_346466425	T	385	Amblyomma maculatum	sulfotransferase	Oxidant metabolism/detoxification	Putative uncharacterized protein (Fragment)	0.0	tr|G3MHT9|G3MHT9_9ACAR	805	385	385	100	100	100	0	0	1	1	1		salivary sulfotransferase, putative	8E-088	gi|242003233	327	307	321	49	70	96	156	19	10	91	1	Ixodes scapularis	salivary sulfotransferase, putative, partial	3E-088	gi|242003233	327	307	321	49	70	96	156	19	10	91
gi|346471027|gb|AEO35358.1|	gi_346471027	M	499	Amblyomma maculatum	catalase	Oxidant metabolism/detoxification	Catalase	0.0	tr|G3MPE0|G3MPE0_9ACAR	1050	499	499	100	100	100	0	0	1	1	1		Catalase, putative	0.0	gi|242014048	758	484	491	73	85	99	127	3	4	3	1	Pediculus humanus corporis	catalase-like	0.0	gi|391339337	758	504	763	72	82	66	138	9	262	3
gi|427795293|gb|JAA63098.1|	gi_427795293	P	552	Rhipicephalus pulchellus	putative aldehyde dehydrogenase	Oxidant metabolism/detoxification	Putative aldehyde dehydrogenase (Fragment)	0.0	tr|L7MIL3|L7MIL3_9ACAR	1113	552	552	100	100	100	0	0	1	1	1		aldehyde dehydrogenase, putative	0.0	gi|241601186	874	555	561	77	87	99	126	4	8	1	1	Ixodes scapularis	aldehyde dehydrogenase, putative	0.0	gi|241601186	874	555	561	77	87	99	126	4	8	1
gi|440573224|gb|AGC13075.1|	gi_440573224	M	223	Haemaphysalis longicornis	glutathione peroxidase	Oxidant metabolism/detoxification	Glutathione peroxidase	1E-130	tr|L7S6B3|L7S6B3_HAELO	461	223	223	100	100	100	0	0	1	1	1		glutathione peroxidase	1E-128	gi|440573224	461	223	223	100	100	100	0	0	1	1	1	Haemaphysalis longicornis	LOW QUALITY PROTEIN: glutathione peroxidase-like	5E-044	gi|391334796	178	209	210	44	62	100	117	9	4	6
Rm-14504	Rm-14504	M	493	Rhipicephalus microplus	aldehyde dehydrogenase	Oxidant metabolism/detoxification	Putative formyltetrahydrofolate dehydrogenase	0	tr|L7M097|L7M097_9ACAR	982	493	493	98	99	100	9	0	1	1	1		aldehyde dehydrogenase, putative	0.0	gi|241677902	846	496	500	86	91	99	67	8	10	1	1	Ixodes scapularis	aldehyde dehydrogenase, putative, partial	0.0	gi|241677902	846	496	500	86	91	99	67	8	10	1
Rm-46289	Rm-46289	G	538	Rhipicephalus microplus	aldehyde dehydrogenase	Oxidant metabolism/detoxification	Putative aldehyde dehydrogenase (Fragment)	0.0	tr|L7MIL3|L7MIL3_9ACAR	1042	534	552	96	97	97	21	0	19	5	1		aldehyde dehydrogenase, putative	0.0	gi|241601186	869	535	561	78	89	95	114	3	27	7	1	Ixodes scapularis	aldehyde dehydrogenase, putative	0.0	gi|241601186	869	535	561	78	89	95	114	3	27	7
gi|307141010|gb|ADN34303.1|	gi_307141010	S	129	Haemaphysalis longicornis	cuticular protein	Extracellular matrix/cell adhesion	Cuticular protein (Fragment)	2E-071	tr|K7N8D7|K7N8D7_HAELO	264	129	129	100	100	100	0	0	1	1	1		cuticular protein	9E-070	gi|307141010	264	129	129	100	100	100	0	0	1	1	1	Haemaphysalis longicornis	cuticular protein, putative, partial	3E-046	gi|242002060	184	117	117	76	86	100	27	1	1	12
gi|427796483|gb|JAA63693.1|	gi_427796483	S	1583	Rhipicephalus pulchellus	substrate adhesion-dependent cell spreading	Extracellular matrix/cell adhesion	Uncharacterized protein (Fragment)	0.0	tr|L7MK84|L7MK84_9ACAR	3311	1583	1583	100	100	100	0	0	1	1	1		hypothetical protein DAPPUDRAFT_321711	0.0	gi|321466184	1900	1589	1626	55	72	98	701	12	39	6	1	Daphnia pulex	laminin A chain, putative	0.0	gi|242020772	1759	1592	1616	51	69	99	767	20	29	6
gi|427779189|gb|JAA55046.1|	gi_427779189	M	346	Rhipicephalus pulchellus	toll-like receptor 5	Immunity	Putative toll-like receptor 5	0.0	tr|L7LSK2|L7LSK2_9ACAR	701	346	346	100	100	100	0	0	1	1	1		toll-like receptor 5	2E-073	gi|325302754	278	184	189	76	87	97	44	2	8	8	1	Amblyomma variegatum	conserved hypothetical protein	6E-060	gi|240974908	232	206	251	57	74	82	87	3	49	9
gi|346469573|gb|AEO34631.1|	gi_346469573	M	369	Amblyomma maculatum	phosphoserine aminotransferase	Metabolism, amino acid	Putative uncharacterized protein	0.0	tr|G3MMB3|G3MMB3_9ACAR	740	369	369	100	100	100	0	0	1	1	1		phosphoserine aminotransferase, putative	1E-137	gi|241613922	489	272	278	87	92	98	33	0	7	64	1	Ixodes scapularis	probable phosphoserine aminotransferase-like	1E-141	gi|391344376	502	363	365	69	80	99	110	4	6	5
Rm-73466	Rm-73466	M	395	Rhipicephalus microplus	homocysteine S-methyltransferase	Metabolism, amino acid	Putative cysteine s-methyltransferase	0.0	tr|V5HKG8|V5HKG8_IXORI	688	395	396	83	90	100	66	0	1	1	1		hypothetical protein BRAFLDRAFT_78594	1E-166	gi|260829625	588	386	396	71	83	97	111	0	8	5	1	Branchiostoma floridae	betaine--homocysteine S-methyltransferase 1-like	1E-165	gi|585680875	581	393	450	69	84	87	119	5	54	2
gi|260175590|gb|ACX33152.1|	gi_260175590	M	439	Rhipicephalus sanguineus	catalytically inactive chitinase-like lectins	Metabolism, carbohydrate	Putative chitinase	0.0	tr|D0E0G4|D0E0G4_RHISA	907	439	439	100	100	100	0	0	1	1	1		putative chitinase	0.0	gi|260175590	907	439	439	100	100	100	0	0	1	1	1	Rhipicephalus sanguineus	chitinase, putative	1E-116	gi|241057080	419	377	423	49	69	89	192	1	45	61
gi|346466171|gb|AEO32930.1|	gi_346466171	E	652	Amblyomma maculatum	transketolase	Metabolism, carbohydrate	Transketolase (Fragment)	0.0	tr|G3MHG2|G3MHG2_9ACAR	1310	652	652	100	100	100	0	0	1	1	1		transketolase	0.0	gi|157106042	894	627	627	68	81	100	197	0	1	26	1	Aedes aegypti	transketolase-like protein 1-like isoform 1	0.0	gi|391344723	939	622	624	73	86	100	164	3	1	26
gi|346469535|gb|AEO34612.1|	gi_346469535	M	444	Amblyomma maculatum	enolase	Metabolism, carbohydrate	Putative uncharacterized protein	0.0	tr|G3MM94|G3MM94_9ACAR	883	444	444	100	100	100	0	0	1	1	1		enolase	0.0	gi|291277674	711	432	433	80	89	100	86	0	1	12	1	Ornithodoros moubata	enolase	0.0	gi|91090950	694	432	433	77	89	100	98	0	1	12
gi|427795517|gb|JAA63210.1|	gi_427795517	Q	1061	Rhipicephalus pulchellus	lysosomal alpha-mannosidase-like isoform X2	Metabolism, carbohydrate	Putative glycosyl hydrolase family 38 (Fragment)	0.0	tr|L7MGV3|L7MGV3_9ACAR	2184	1061	1061	100	100	100	0	0	1	1	1		lysosomal alpha-mannosidase precursor	0.0	gi|62122855	862	962	982	46	64	98	514	42	31	36	1	Danio rerio	AGAP008584-PA	0.0	gi|158293330	853	1038	1138	46	61	91	560	53	121	34
gi|198443749|gb|ACH88101.1|	gi_198443749	M	334	Dermacentor variabilis	glyceraldehyde-3-phosphate dehydrogenase	Metabolism, energy	Glyceraldehyde-3-phosphate dehydrogenase	0.0	tr|B5TMF7|B5TMF7_DERVA	670	334	334	100	100	100	0	0	1	1	1		glyceraldehyde 3-phosphate dehydrogenase, putative	1E-170	gi|241999408	601	330	334	89	95	99	36	0	3	4	1	Ixodes scapularis	glyceraldehyde 3-phosphate dehydrogenase, putative	1E-171	gi|241999408	601	330	334	89	95	99	36	0	3	4
gi|346466113|gb|AEO32901.1|	gi_346466113	T	553	Amblyomma maculatum	ATP synthase subunit beta	Metabolism, energy	ATP synthase subunit beta (Fragment)	0.0	tr|G3MHD3|G3MHD3_9ACAR	1072	553	553	100	100	100	0	0	1	1	1		F0F1-type ATP synthase, beta subunit, putative	0.0	gi|241729762	965	532	563	92	95	94	38	0	32	22	1	Ixodes scapularis	F0F1-type ATP synthase, beta subunit, putative	0.0	gi|241729762	965	532	563	92	95	94	38	0	32	22
gi|346469469|gb|AEO34579.1|	gi_346469469	M	530	Amblyomma maculatum	3-phosphoglycerate dehydrogenase	Metabolism, energy	Putative uncharacterized protein	0.0	tr|G3MM61|G3MM61_9ACAR	1036	530	530	100	100	100	0	0	1	1	1		D-3-phosphoglycerate dehydrogenase, putative	0.0	gi|240991833	780	478	473	83	89	101	81	5	1	1	1	Ixodes scapularis	D-3-phosphoglycerate dehydrogenase, putative, partial	0.0	gi|240991833	780	478	473	83	89	101	81	5	1	1
gi|346471257|gb|AEO35473.1|	gi_346471257	M	411	Amblyomma maculatum	Isocitrate dehydrogenase NADP	Metabolism, energy	Isocitrate dehydrogenase	0.0	tr|G3MPQ5|G3MPQ5_9ACAR	841	411	411	100	100	100	0	0	1	1	1	NADP	NADP-dependent isocitrate dehydrogenase, putative	0.0	gi|241998642	761	412	412	89	94	100	44	1	1	1	1	Ixodes scapularis	NADP-dependent isocitrate dehydrogenase, putative	0.0	gi|241998642	761	412	412	89	94	100	44	1	1	1
gi|427789279|gb|JAA60091.1|	gi_427789279	M	530	Rhipicephalus pulchellus	3-phosphoglycerate dehydrogenase	Metabolism, energy	Putative glyoxylate/hydroxypyruvate reduct	0.0	tr|L7M743|L7M743_9ACAR	1035	530	530	100	100	100	0	0	1	1	1		D-3-phosphoglycerate dehydrogenase, putative	0.0	gi|240991833	782	479	473	83	90	101	79	7	1	1	1	Ixodes scapularis	D-3-phosphoglycerate dehydrogenase, putative, partial	0.0	gi|240991833	782	479	473	83	90	101	79	7	1	1
gi|427789701|gb|JAA60302.1|	gi_427789701	M	411	Rhipicephalus pulchellus	Isocitrate dehydrogenase NADP	Metabolism, energy	Isocitrate dehydrogenase	0.0	tr|L7M8V5|L7M8V5_9ACAR	839	411	411	100	100	100	0	0	1	1	1	NADP	NADP-dependent isocitrate dehydrogenase, putative	0.0	gi|241998642	751	412	412	87	94	100	51	1	1	1	1	Ixodes scapularis	NADP-dependent isocitrate dehydrogenase, putative	0.0	gi|241998642	751	412	412	87	94	100	51	1	1	1
gi|427793545|gb|JAA62224.1|	gi_427793545	G	605	Rhipicephalus pulchellus	aicar transformylase/imp cyclohydrolase/methylglyoxal synthase	Metabolism, energy	Putative aicar transformylase/imp cyclohydrolase/methylglyoxal synthase	0.0	tr|L7MGB9|L7MGB9_9ACAR	1197	605	605	100	100	100	0	0	1	1	1		aminoimidazole-4-carboxamide ribonucleotidetransformylase/IMP cyclohydrolase,	0.0	gi|241623033	989	586	584	86	90	100	81	7	6	20	1	Ixodes scapularis	aminoimidazole-4-carboxamide ribonucleotidetransformylase/IMP cyclohydrolase,	0.0	gi|241623033	989	586	584	86	90	100	81	7	6	20
gi|442749105|gb|JAA66712.1|	gi_442749105	M	310	Ixodes ricinus	C-1-tetrahydrofolate synthase	Metabolism, energy	Putative methylenetetrahydrofolate dehydrogenase/methylenetetrahydrofolate	1E-148	tr|L7LTU7|L7LTU7_9ACAR	521	328	330	82	87	99	59	25	1	1	1		c-1-tetrahydrofolate synthase, cytoplasmic-like isoform X2	1E-104	gi|498979789	380	294	966	64	79	30	105	1	30	2	1	Ceratitis capitata	c-1-tetrahydrofolate synthase, cytoplasmic-like	1E-110	gi|391346026	397	296	301	66	81	98	98	0	3	8
gi|442753619|gb|JAA68969.1|	gi_442753619	M	404	Ixodes ricinus	glyceraldehyde-3-phosphate dehydrogenase	Metabolism, energy	Glyceraldehyde-3-phosphate dehydrogenase	0.0	tr|V5IFP2|V5IFP2_IXORI	654	343	358	96	96	96	13	0	1	1	1		glyceraldehyde 3-phosphate dehydrogenase, putative	0.0	gi|241999408	652	326	334	100	100	98	0	0	1	1	1	Ixodes scapularis	glyceraldehyde 3-phosphate dehydrogenase, putative	0.0	gi|241999408	652	326	334	100	100	98	0	0	1	1
gi|556063869|gb|JAB74970.1|	gi_556063869	M	134	Ixodes ricinus	cytochrome B5	Metabolism, energy	Cytochrome B5, putative	1E-074	tr|B7QCB3|B7QCB3_IXOSC	275	134	134	100	100	100	0	0	1	1	1		cytochrome B5, putative	4E-073	gi|241701683	275	134	134	100	100	100	0	0	1	1	1	Ixodes scapularis	cytochrome B5, putative	1E-073	gi|241701683	275	134	134	100	100	100	0	0	1	1
Rm-10851	Rm-10851	M	555	Rhipicephalus microplus	ATP synthase subunit alpha	Metabolism, energy	ATP synthase subunit alpha	0.0	tr|G3MT42|G3MT42_9ACAR	1042	555	555	96	98	100	19	0	1	1	1		F0F1-type ATP synthase, alpha subunit, putative	0.0	gi|241705635	988	554	555	91	94	100	46	0	1	1	1	Ixodes scapularis	F0F1-type ATP synthase, alpha subunit, putative	0.0	gi|241705635	988	554	555	91	94	100	46	0	1	1
Rm-26196	Rm-26196	M	340	Rhipicephalus microplus	Malate dehydrogenase	Metabolism, energy	Malate dehydrogenase	0.0	tr|L7M8Y4|L7M8Y4_9ACAR	654	340	340	99	99	100	2	0	1	1	1		malate dehydrogenase, putative	1E-173	gi|241243545	610	340	340	90	96	100	32	0	1	1	1	Ixodes scapularis	malate dehydrogenase, putative	1E-174	gi|241243545	610	340	340	90	96	100	32	0	1	1
gi|427778295|gb|JAA54599.1|	gi_427778295	M	465	Rhipicephalus pulchellus	phospholipase A2	Metabolism, lipid	Putative phospholipase a2	0.0	tr|L7LUU3|L7LUU3_9ACAR	953	465	465	100	100	100	0	0	1	1	1		phospholipase A2 precursor, putative	1E-116	gi|241779329	422	447	416	51	62	107	218	67	1	1	1	Ixodes scapularis	phospholipase A2 precursor, putative	1E-117	gi|241779329	422	447	416	51	62	107	218	67	1	1
Rm-18758	Rm-18758	M	256	Rhipicephalus microplus	15-hydroxyprostaglandin dehydrogenase	Metabolism, lipid	Putative 15-hydroxyprostaglandin dehydrogenase	1e-120	tr|A0A023GGV6|A0A023GGV6_9ACAR	429	239	254	84	92	94	36	0	1	1	1		15-hydroxyprostaglandin dehydrogenase, putative	6E-056	gi|241653266	219	166	182	63	77	91	61	1	3	74	1	Ixodes scapularis	15-hydroxyprostaglandin dehydrogenase, putative, partial	2E-056	gi|241653266	219	166	182	63	77	91	61	1	3	74
Rm-73635	Rm-73635	M	158	Rhipicephalus microplus	farnesoic acid o-methyltransferase	Metabolism, lipid	Putative farnesoic acid o-methyltransferase (Fragment)	2E-073	tr|V5H1G1|V5H1G1_IXORI	271	153	153	77	86	100	34	0	1	6	1		C3 and PZP-like alpha-2-macroglobulin domain-containing protein 8-like	4E-037	gi|557758230	155	140	299	52	65	47	67	2	162	15	1	Musca domestica	uncharacterized protein LOC100905186	1E-046	gi|391336366	186	150	159	60	74	94	60	2	6	9
gi|427788171|gb|JAA59537.1|	gi_427788171	M	321	Rhipicephalus pulchellus	3'(2')5'-bisphosphate nucleotidase	Metabolism, nucleotide	Putative bisphosphate 3'-nucleotidase bpnt1/inositol polyphosphate 1-phosphatase	0.0	tr|L7M6Q1|L7M6Q1_9ACAR	656	321	321	100	100	100	0	0	1	1	1		nucleotidase 4F8	1E-172	gi|55846015	605	316	316	92	96	100	24	0	1	1	1	Ixodes scapularis	3'(2'),5'-bisphosphate nucleotidase 1-like	1E-108	gi|391339855	392	303	311	63	77	97	111	3	6	15
gi|427789577|gb|JAA60240.1|	gi_427789577	M	443	Rhipicephalus pulchellus	GDP dissociation inhibitor	Metabolism, nucleotide	Putative rab geranylgeranyltransferase component a rab escort protein	0.0	tr|L7M880|L7M880_9ACAR	899	443	443	100	100	100	0	0	1	1	1		GDI-1 GDP dissociation inhibitor, putative	0.0	gi|241273677	800	445	446	86	94	100	58	2	2	1	1	Ixodes scapularis	GDI-1 GDP dissociation inhibitor, putative, partial	0.0	gi|241273677	800	445	446	86	94	100	58	2	2	1
Rm-32496	Rm-32496	A	576	Rhipicephalus microplus	Inosine-5'-monophosphate dehydrogenase	Metabolism, nucleotide	Inosine-5'-monophosphate dehydrogenase	0.0	tr|L7LXL4|L7LXL4_9ACAR	995	511	511	98	99	100	7	0	1	66	1		inosine-5'-monophosphate dehydrogenase 1	0.0	gi|118150800	764	558	571	69	82	98	170	4	17	20	1	Bos taurus	inosine-5'-monophosphate dehydrogenase 2-like	0.0	gi|391337446	777	503	511	75	87	98	122	2	11	74
Rm-32846	Rm-32846	P	317	Rhipicephalus microplus	purine nucleoside phosphorylase 5a - transferase	Metabolism, nucleotide	Purine nucleoside phosphorylase	1E-163	tr|A0A023GHV8|A0A023GHV8_9ACAR	570	296	296	93	96	100	20	0	1	22	1		purine nucleoside phosphorylase-like isoform X2	1E-101	gi|512927984	371	293	321	59	76	91	118	1	21	22	1	Bombyx mori	purine nucleoside phosphorylase-like	1E-111	gi|391337835	404	280	285	67	81	98	90	1	7	37
Rm-6587	Rm-6587	M	428	Rhipicephalus microplus	phosphoribosylamidoimidazole-succinocarboxamide synthase	Metabolism, nucleotide	Putative phosphoribosylamidoimidazole-succinocarboxamide synthase	0.0	tr|L7M7J9|L7M7J9_9ACAR	840	428	423	98	98	101	6	5	1	1	1		phosphoribosylamidoimidazole-succinocarboxamide synthase, putative	0.0	gi|241044066	648	359	354	87	94	101	46	6	1	71	1	Ixodes scapularis	phosphoribosylamidoimidazole-succinocarboxamide synthase, putative, partial	0.0	gi|241044066	648	359	354	87	94	101	46	6	1	71
gi|346469987|gb|AEO34838.1|	gi_346469987	M	138	Amblyomma maculatum	histone H4	Nuclear regulation	Histone H4	2E-075	tr|G3MMX0|G3MMX0_9ACAR	278	138	138	100	100	100	0	0	1	1	1		uncharacterized protein LOC100397108	2E-053	gi|390461177	210	137	498	81	83	28	26	10	370	4	1	Callithrix jacchus	LOW QUALITY PROTEIN: histone H2A-like	5E-054	gi|383853277	210	106	238	99	100	45	1	0	133	33
gi|346470069|gb|AEO34879.1|	gi_346470069	M	124	Amblyomma maculatum	histone H2A	Nuclear regulation	Histone H2A	2E-064	tr|G3MN11|G3MN11_9ACAR	241	124	124	100	100	100	0	0	1	1	1		histone 2A	5E-062	gi|241568985	238	124	124	98	99	100	2	0	1	1	1	Ixodes scapularis	histone 2A	2E-062	gi|241568985	238	124	124	98	99	100	2	0	1	1
gi|346471319|gb|AEO35504.1|	gi_346471319	M	564	Amblyomma maculatum	annexin	Protein export machinery	Annexin	0.0	tr|G3MPT6|G3MPT6_9ACAR	1149	564	564	100	100	100	0	0	1	1	1		annexin A7-like isoform X2	1E-120	gi|524889484	434	583	559	46	56	104	310	45	1	1	1	Aplysia californica	annexin A7-like isoform X2	1E-120	gi|524889484	434	583	559	46	56	104	310	45	1	1
gi|148717319|dbj|BAF63673.1|	gi_148717319	M	488	Haemaphysalis longicornis	protein disulfide-isomerase	Protein modification machinery	Protein disulfide-isomerase	0.0	tr|A5LHW1|A5LHW1_HAELO	1001	488	488	100	100	100	0	0	1	1	1		protein disulfide isomerase-3	0.0	gi|148717319	1001	488	488	100	100	100	0	0	1	1	1	Haemaphysalis longicornis	protein disulfide isomerase, putative	0.0	gi|241029459	809	488	486	77	90	100	109	2	1	1
gi|215504612|gb|EEC14106.1|	gi_215504612	M	258	Ixodes scapularis	multifunctional chaperone	Protein modification machinery	Multifunctional chaperone, putative	1E-143	tr|B7Q5I4|B7Q5I4_IXOSC	506	258	258	100	100	100	0	0	1	1	1		multifunctional chaperone, putative	1E-142	gi|241690490	506	258	258	100	100	100	0	0	1	1	1	Ixodes scapularis	multifunctional chaperone, putative	1E-142	gi|241690490	506	258	258	100	100	100	0	0	1	1
gi|346464501|gb|AEO32095.1|	gi_346464501	M	659	Amblyomma maculatum	heat shock 70 kDa protein	Protein modification machinery	Putative uncharacterized protein	0.0	tr|G3MF27|G3MF27_9ACAR	1292	659	659	100	100	100	0	0	1	1	1		heat shock 70 kDa protein 5	0.0	gi|169809132	1263	660	660	97	98	100	15	1	1	1	1	Haemaphysalis longicornis	heat shock protein, putative	0.0	gi|241998026	1190	660	658	91	96	100	56	3	1	1
gi|346465893|gb|AEO32791.1|	gi_346465893	D	691	Amblyomma maculatum	heat shock protein	Protein modification machinery	Putative uncharacterized protein (Fragment)	0.0	tr|G3MH23|G3MH23_9ACAR	1357	691	691	100	100	100	0	0	1	1	1		heat shock protein, putative	0.0	gi|241153675	1230	648	648	95	98	100	27	2	1	46	1	Ixodes scapularis	heat shock protein, putative	0.0	gi|241153675	1230	648	648	95	98	100	27	2	1	46
gi|346468407|gb|AEO34048.1|	gi_346468407	M	436	Amblyomma maculatum	protein disulfide-isomerase A6-like	Protein modification machinery	Putative thioredoxin/protein disulfide isomerase	0.0	tr|A0A023GNB5|A0A023GNB5_9ACAR	890	436	436	100	100	100	0	0	1	1	1		protein disulfide isomerase-1	0.0	gi|148717317	818	436	435	90	95	100	42	1	1	1	1	Haemaphysalis longicornis	protein disulfide isomerase 1, putative	0.0	gi|241161702	741	436	435	80	90	100	86	1	1	1
gi|427789169|gb|JAA60036.1|	gi_427789169	M	572	Rhipicephalus pulchellus	heat shock protein	Protein modification machinery	Putative 60 kDa heat shock protein	0.0	tr|L7M6W4|L7M6W4_9ACAR	1093	572	572	100	100	100	0	0	1	1	1		chaperonin subunit, putative	0.0	gi|241998158	984	573	572	89	94	100	61	2	1	1	1	Ixodes scapularis	chaperonin subunit, putative	0.0	gi|241998158	984	573	572	89	94	100	61	2	1	1
gi|427794259|gb|JAA62581.1|	gi_427794259	K	763	Rhipicephalus pulchellus	heat shock protein	Protein modification machinery	Putative heat shock protein (Fragment)	0.0	tr|L7MEG0|L7MEG0_9ACAR	1513	763	763	100	100	100	0	0	1	1	1		Hsp90 protein, putative	0.0	gi|241830514	1363	734	731	93	97	100	46	8	1	35	1	Ixodes scapularis	Hsp90 protein, putative	0.0	gi|241830514	1363	734	731	93	97	100	46	8	1	35
gi|442750725|gb|JAA67522.1|	gi_442750725	M	731	Ixodes ricinus	heat shock protein hsp 90-alpha isoform	Protein modification machinery	Hsp90 protein, putative	0.0	tr|B7QI01|B7QI01_IXOSC	1442	731	731	99	99	100	4	0	1	1	1		Hsp90 protein, putative	0.0	gi|241830514	1442	731	731	99	99	100	4	0	1	1	1	Ixodes scapularis	Hsp90 protein, putative	0.0	gi|241830514	1442	731	731	99	99	100	4	0	1	1
gi|556060594|gb|JAB73342.1|	gi_556060594	M	304	Ixodes ricinus	methyltransferase	Protein modification machinery	Putative methyltransferase	0.0	tr|V5HDU5|V5HDU5_IXORI	631	304	304	100	100	100	0	0	1	1	1		glycine N-methyltransferase, putative	1E-159	gi|241643370	562	305	290	91	91	105	27	16	1	1	1	Ixodes scapularis	glycine N-methyltransferase, putative	1E-159	gi|241643370	562	305	290	91	91	105	27	16	1	1
gi|556065543|gb|JAB75807.1|	gi_556065543	M	396	Ixodes ricinus	cysteine s-methyltransferase	Protein modification machinery	Putative cysteine s-methyltransferase	0.0	tr|V5HKG8|V5HKG8_IXORI	815	396	396	100	100	100	0	0	1	1	1		homocysteine S-methyltransferase, putative	0.0	gi|240978644	671	397	381	86	87	104	54	17	1	1	1	Ixodes scapularis	homocysteine S-methyltransferase, putative	0.0	gi|240978644	671	397	381	86	87	104	54	17	1	1
Rm-24571	Rm-24571	A	469	Rhipicephalus microplus	heat shock protein 70 cognate	Protein modification machinery	Heat shock protein 70 cognate (Fragment)	0.0	tr|A0A034WXY9|A0A034WXY9_RHIMP	919	469	469	100	100	100	0	0	1	1	1		heat shock protein, putative	0.0	gi|241153675	897	469	648	96	99	72	16	0	180	1	1	Ixodes scapularis	heat shock protein, putative	0.0	gi|241153675	897	469	648	96	99	72	16	0	180	1
Rm-62470	Rm-62470	M	181	Rhipicephalus microplus	heat shock-related protein	Protein modification machinery	Putative der and-287 heat shock-related protein	1E-100	tr|L7M4D3|L7M4D3_9ACAR	361	181	181	94	97	100	10	0	1	1	1		alpha-crystallin B chain, putative	2E-053	gi|241112923	210	179	174	62	72	103	67	12	1	1	1	Ixodes scapularis	alpha-crystallin B chain, putative	7E-054	gi|241112923	210	179	174	62	72	103	67	12	1	1
gi|296051289|gb|ADG86641.1|	gi_296051289	M	371	Haemaphysalis longicornis	lysosomal acid phosphatase	Protein modification machinery	Lysosomal acid phosphatase	0.0	tr|G8C7A0|G8C7A0_HAELO	768	371	371	100	100	100	0	0	1	1	1		lysosomal acid phosphatase	0.0	gi|296051289	768	371	371	100	100	100	0	0	1	1	1	Haemaphysalis longicornis	lysosomal acid phosphatase, putative	0.0	gi|241168967	654	369	373	82	91	99	63	0	5	3
gi|427793851|gb|JAA62377.1|	gi_427793851	H	726	Rhipicephalus pulchellus	gmp synthase	Protein modification machinery	Putative gmp synthase (Fragment)	0.0	tr|L7MEX3|L7MEX3_9ACAR	1456	726	726	100	100	100	0	0	1	1	1		GMP synthase, putative	0.0	gi|241999384	1280	697	696	90	96	100	67	3	1	32	1	Ixodes scapularis	GMP synthase, putative, partial	0.0	gi|241999384	1280	697	696	90	96	100	67	3	1	32
Rm-32843	Rm-32843	M	371	Rhipicephalus microplus	lysosomal & prostatic acid phosphatase	Protein modification machinery	Putative lysosomal & prostatic acid phosphatase	0.0	tr|L7M921|L7M921_9ACAR	736	371	371	95	97	100	16	0	1	1	1		lysosomal acid phosphatase	0.0	gi|296051289	694	371	371	89	94	100	40	0	1	1	1	Haemaphysalis longicornis	lysosomal acid phosphatase, putative	0.0	gi|241168967	642	369	373	82	91	99	66	0	5	3
gi|442762197|gb|JAA73257.1|	gi_442762197	E	129	Ixodes ricinus	ubiquitin/40s ribosomal protein s27a	Proteasome machinery	Uncharacterized protein (Fragment)	6E-046	tr|A0A023GMC0|A0A023GMC0_9ACAR	179	91	375	100	100	24	0	0	285	39	1		hypothetical protein TcasGA2_TC009978	2E-044	gi|270010560	179	91	685	100	100	13	0	0	595	39	1	Tribolium castaneum	polyubiquitin	7E-045	gi|86515356	179	91	685	100	100	13	0	0	595	39
gi|346465493|gb|AEO32591.1|	gi_346465493	G	502	Amblyomma maculatum	elongation factor 1-alpha	Protein synthesis machinery	Elongation factor 1-alpha (Fragment)	0.0	tr|G3MGH3|G3MGH3_9ACAR	1009	502	502	100	100	100	0	0	1	1	1		translation elongation factor EF-1 alpha/Tu, putative	0.0	gi|241647495	914	462	462	96	98	100	15	0	1	41	1	Ixodes scapularis	translation elongation factor EF-1 alpha/Tu, putative	0.0	gi|241647495	914	462	462	96	98	100	15	0	1	41
gi|346465577|gb|AEO32633.1|	gi_346465577	G	837	Amblyomma maculatum	AAA+ ATPase	Protein synthesis machinery	Putative uncharacterized protein (Fragment)	0.0	tr|G3MGL5|G3MGL5_9ACAR	1669	837	837	100	100	100	0	0	1	1	1		valosin containing protein	0.0	gi|152205934	1531	801	808	96	98	99	31	2	8	39	1	Haemaphysalis longicornis	transitional endoplasmic reticulum ATPase TER94	0.0	gi|91086235	1400	803	803	86	94	100	107	7	5	38
Rm-50382	Rm-50382	M	844	Rhipicephalus microplus	elongation factor 2-like	Protein synthesis machinery	Putative elongation factor 2-like isoform 1	0.0	tr|A0A023FNE9|A0A023FNE9_9ACAR	1689	844	844	98	99	100	9	0	1	1	1		translation elongation factor 2-like isoform 1	0.0	gi|66508439	1474	844	844	84	92	100	132	0	1	1	1	Apis mellifera	elongation factor 2-like	0.0	gi|391339548	1541	844	844	89	94	100	91	0	1	1
gi|114155432|dbj|BAF31119.1|	gi_114155432	M	321	Haemaphysalis longicornis	secreted protein	Secreted conserved protein	Putative uncharacterized protein hlim3	0.0	tr|Q0EDB3|Q0EDB3_HAELO	657	321	321	100	100	100	0	0	1	1	1		hypothetical protein	0.0	gi|114155432	657	321	321	100	100	100	0	0	1	1	1	Haemaphysalis longicornis	predicted protein, partial	9E-012	gi|156370831	72.4	208	242	29	37	86	147	6	23	91
gi|301015208|gb|ADK47399.1|	gi_301015208	M	179	Haemaphysalis longicornis	secreted protein	Secreted conserved protein	Immunogenic protein	1E-103	tr|G3BJU6|G3BJU6_HAELO	372	179	179	100	100	100	0	0	1	1	1		immunogenic protein	1E-102	gi|301015208	372	179	179	100	100	100	0	0	1	1	1	Haemaphysalis longicornis	secreted protein, putative	1E-068	gi|241669411	259	190	187	71	77	102	55	14	1	1
gi|346466897|gb|AEO33293.1|	gi_346466897	Q	425	Amblyomma maculatum	Antigen 5/SCP	Secreted conserved protein	Putative uncharacterized protein (Fragment)	0.0	tr|G3MIH5|G3MIH5_9ACAR	883	425	425	100	100	100	0	0	1	1	1		CRISP3: cysteine-rich secretory protein, putative	6E-097	gi|241705672	357	420	419	41	60	100	246	6	3	5	1	Ixodes scapularis	CRISP3: cysteine-rich secretory protein, putative	2E-097	gi|241705672	357	420	419	41	60	100	246	6	3	5
gi|346469857|gb|AEO34773.1|	gi_346469857	M	175	Amblyomma maculatum	secreted protein	Secreted conserved protein	Putative uncharacterized protein	1E-101	tr|G3MMQ5|G3MMQ5_9ACAR	364	175	175	100	100	100	0	0	1	1	1		unknown larval protein	9E-090	gi|157399341	331	175	171	92	94	102	13	4	1	1	1	Rhipicephalus annulatus	secreted protein, putative	4E-070	gi|241669411	264	187	187	73	78	100	49	20	1	1
gi|346472821|gb|AEO36255.1|	gi_346472821	M	220	Amblyomma maculatum	secreted protein	Secreted conserved protein	Putative uncharacterized protein	1E-123	tr|G3MRY7|G3MRY7_9ACAR	438	220	220	100	100	100	0	0	1	1	1		salivary protein antigen P23	7E-035	gi|332691297	149	219	222	40	57	99	131	2	1	1	1	Ixodes scapularis	secreted salivary gland peptide, putative	1E-032	gi|242001148	140	198	218	35	60	91	127	1	20	21
gi|427790335|gb|JAA60619.1|	gi_427790335	M	220	Rhipicephalus pulchellus	secreted protein	Secreted conserved protein	Putative amblyomma 40-33 family member	1E-123	tr|L7MBU1|L7MBU1_9ACAR	437	220	220	100	100	100	0	0	1	1	1		hypothetical secreted protein 1652	2E-045	gi|325302786	184	196	196	46	65	100	104	0	1	1	1	Amblyomma variegatum	secreted salivary gland peptide, putative	8E-039	gi|242001148	161	212	218	41	58	97	124	0	7	7
gi|460239124|gb|AGH08176.1|	gi_460239124	M	231	Amblyomma americanum	AV422	Secreted conserved protein	AV422	1E-134	tr|M4PPE7|M4PPE7_AMBAM	476	231	231	100	100	100	0	0	1	1	1		AV422	1E-133	gi|460239124	476	231	231	100	100	100	0	0	1	1	1	Amblyomma americanum	secreted salivary gland peptide, putative	1E-112	gi|241754591	405	231	229	83	91	101	37	2	1	1
Rm-9069	Rm-9069	H	130	Rhipicephalus microplus	secreted protein	Secreted conserved protein	Putative secreted peptide	2E-045	tr|L7M9V2|L7M9V2_9ACAR	177	108	110	83	88	98	18	0	1	23	1		secreted protein, putative	1E-008	gi|241998256	61.2	114	225	32	51	51	77	6	103	17	1	Ixodes scapularis	secreted protein, putative	3E-009	gi|241998256	61.2	114	225	32	51	51	77	6	103	17
gi|346466079|gb|AEO32884.1|	gi_346466079	V	162	Amblyomma maculatum	lipocalin	Lipocalin	Putative uncharacterized protein (Fragment)	4E-088	tr|G3MHB6|G3MHB6_9ACAR	320	162	162	100	100	100	0	0	1	1	1		fatty acid-binding protein FABP	6E-069	gi|325303794	261	131	131	99	99	100	1	0	1	32	1	Amblyomma variegatum	fatty acid-binding protein FABP, putative	1E-049	gi|241781846	196	131	132	70	84	99	38	0	1	32
gi|68051217|dbj|BAE02551.1|	gi_68051217	M	178	Haemaphysalis longicornis	lipocalin	Lipocalin	Putative uncharacterized protein HLSG-g5	1E-104	tr|Q4R196|Q4R196_HAELO	375	178	178	100	100	100	0	0	1	1	1		hypothetical protein	1E-103	gi|68051217	375	178	178	100	100	100	0	0	1	1	1	Haemaphysalis longicornis	secreted salivary gland peptide, putative	0.012	gi|241694799	40.4	64	145	42	50	44	37	4	78	110
Rm-26539	Rm-26539	M	131	Rhipicephalus microplus	lipocalin	Lipocalin	Lipocalin 5	4E-071	tr|A0A034WXG8|A0A034WXG8_RHIMP	263	131	131	100	100	100	0	0	1	1	1		fatty acid-binding protein FABP	5E-060	gi|325303794	231	131	131	85	92	100	19	0	1	1	1	Amblyomma variegatum	fatty acid-binding protein FABP, putative	2E-044	gi|241781846	178	131	132	64	80	99	46	0	1	1
gi|121309133|dbj|BAF43801.1|	gi_121309133	M	341	Haemaphysalis longicornis	longipain	Proteinase	Longipain	0.0	tr|A1IHG0|A1IHG0_HAELO	745	341	341	100	100	100	0	0	1	1	1		Longipain	0.0	gi|121309133	745	341	341	100	100	100	0	0	1	1	1	Haemaphysalis longicornis	longipain, putative	1E-155	gi|241998314	549	333	339	74	84	98	86	3	8	11
gi|139000435|dbj|BAF51711.1|	gi_139000435	M	442	Haemaphysalis longicornis	tick legumain	Proteinase	Tick legumain	0.0	tr|A4PF00|A4PF00_HAELO	889	442	442	100	100	100	0	0	1	1	1		tick legumain	0.0	gi|139000435	889	442	442	100	100	100	0	0	1	1	1	Haemaphysalis longicornis	legumain, putative	1E-150	gi|240975512	531	439	446	59	73	98	179	8	8	12
gi|254674508|dbj|BAH86062.1|	gi_254674508	M	333	Haemaphysalis longicornis	cathepsin L-like	Proteinase	Cysteine protease	0.0	tr|C6L6E2|C6L6E2_HAELO	690	333	333	100	100	100	0	0	1	1	1		cysteine protease	0.0	gi|254674508	690	333	333	100	100	100	0	0	1	1	1	Haemaphysalis longicornis	cathepsin L-like	1E-119	gi|557783308	430	334	337	61	74	99	128	10	7	7
gi|325303202|tpg|DAA34687.1|	gi_325303202	M	337	Amblyomma variegatum	cathepsin L-like	Proteinase	Cathepsin L-like cysteine proteinase B	0.0	tr|F0JA27|F0JA27_AMBVA	710	337	337	100	100	100	0	0	1	1	1		cathepsin L-like cysteine proteinase B	0.0	gi|325303202	710	337	337	100	100	100	0	0	1	1	1	Amblyomma variegatum	GK19626	1E-129	gi|195429415	464	340	341	65	77	100	118	11	6	5
gi|427789439|gb|JAA60171.1|	gi_427789439	M	481	Rhipicephalus pulchellus	metalloexopeptidase	Proteinase	Putative metalloexopeptidase	0.0	tr|L7M7B2|L7M7B2_9ACAR	976	481	481	100	100	100	0	0	1	1	1		CNDP dipeptidase, putative	0.0	gi|241263211	775	467	474	78	89	99	100	0	8	15	1	Ixodes scapularis	CNDP dipeptidase, putative, partial	0.0	gi|241263211	775	467	474	78	89	99	100	0	8	15
gi|427793665|gb|JAA62284.1|	gi_427793665	G	478	Rhipicephalus pulchellus	tick serine protease	Proteinase	Putative tick serine protease (Fragment)	0.0	tr|L7MGH0|L7MGH0_9ACAR	997	478	478	100	100	100	0	0	1	1	1		secreted salivary gland peptide, putative	1E-110	gi|242002392	402	375	394	51	65	95	183	16	25	105	1	Ixodes scapularis	secreted salivary gland peptide, putative	1E-111	gi|242002392	402	375	394	51	65	95	183	16	25	105
gi|442747401|gb|JAA65860.1|	gi_442747401	M	481	Ixodes ricinus	CNDP dipeptidase	Proteinase	CNDP dipeptidase, putative (Fragment)	0.0	tr|B7PIM5|B7PIM5_IXOSC	940	467	474	97	98	99	11	0	8	15	1		CNDP dipeptidase, putative	0.0	gi|241263211	940	467	474	97	98	99	11	0	8	15	1	Ixodes scapularis	CNDP dipeptidase, putative, partial	0.0	gi|241263211	940	467	474	97	98	99	11	0	8	15
gi|83319201|dbj|BAE53722.1|	gi_83319201	M	391	Haemaphysalis longicornis	aspartic protease	Proteinase	Aspartic protease	0.0	tr|Q2WFX6|Q2WFX6_HAELO	795	391	391	100	100	100	0	0	1	1	1		aspartic protease	0.0	gi|83319201	795	391	391	100	100	100	0	0	1	1	1	Haemaphysalis longicornis	aspartic protease, putative	1E-140	gi|241275826	499	339	345	71	82	98	98	3	1	1
Rm-44814	Rm-44814	E	215	Rhipicephalus microplus	serine carboxypeptidase	Proteinase	Putative serine carboxypeptidase lysosomal cathepsin a	1E-063	tr|A0A023GNB7|A0A023GNB7_9ACAR	239	178	478	66	77	37	59	3	4	37	1		serine carboxypeptidase, putative	3E-044	gi|241744317	180	138	473	57	78	29	59	1	46	75	1	Ixodes scapularis	serine carboxypeptidase, putative	1E-044	gi|241744317	180	138	473	57	78	29	59	1	46	75
gi|212549820|gb|ACJ26770.1|	gi_212549820	M	1486	Ixodes ricinus	alpha-2-macroglobulin	Proteinase inhibitor	Alpha-2-macroglobiln splicing variant 1	0.0	tr|B8R3M2|B8R3M2_IXORI	2967	1486	1486	100	100	100	0	0	1	1	1		alpha-2-macroglobiln splicing variant 1 precursor	0.0	gi|212549820	2967	1486	1486	100	100	100	0	0	1	1	1	Ixodes ricinus	alpha-macroglobulin, putative, partial	0.0	gi|241861590	1036	518	1092	98	99	47	8	0	1	76
gi|215496256|gb|EEC05896.1|	gi_215496256	M	703	Ixodes scapularis	serpin	Proteinase inhibitor	Serine protease inhibitor, putative	0.0	tr|B7PH24|B7PH24_IXOSC	1366	703	703	100	100	100	0	0	1	1	1		serine protease inhibitor, putative	0.0	gi|241242564	1366	703	703	100	100	100	0	0	1	1	1	Ixodes scapularis	serine protease inhibitor, putative	0.0	gi|241242564	1366	703	703	100	100	100	0	0	1	1
gi|215510547|gb|EEC20000.1|	gi_215510547	E	1092	Ixodes scapularis	alpha-2-macroglobulin	Proteinase inhibitor	Alpha-macroglobulin, putative (Fragment)	0.0	tr|B7QMC8|B7QMC8_IXOSC	2189	1092	1092	100	100	100	0	0	1	1	1		alpha-macroglobulin, putative	0.0	gi|241861590	2189	1092	1092	100	100	100	0	0	1	1	1	Ixodes scapularis	alpha-macroglobulin, putative, partial	0.0	gi|241861590	2189	1092	1092	100	100	100	0	0	1	1
gi|217034827|dbj|BAH02683.1|	gi_217034827	M	141	Haemaphysalis longicornis	haemalin	Proteinase inhibitor	Thrombin inhibitor haemalin	2E-085	tr|B6ZIW0|B6ZIW0_HAELO	311	141	141	100	100	100	0	0	1	1	1		thrombin inhibitor haemalin	5E-084	gi|217034827	311	141	141	100	100	100	0	0	1	1	1	Haemaphysalis longicornis	serine proteinase inhibitor, putative	1E-047	gi|241999004	188	141	491	57	70	29	60	1	1	1
gi|346468747|gb|AEO34218.1|	gi_346468747	M	402	Amblyomma maculatum	serpin	Proteinase inhibitor	Putative uncharacterized protein	0.0	tr|G3ML50|G3ML50_9ACAR	793	402	402	100	100	100	0	0	1	1	1		serine protease inhibitor 15 RmS15	0.0	gi|568215839	687	403	403	83	92	100	66	1	1	1	1	Rhipicephalus microplus	serpin-8 precursor, putative	0.0	gi|241840771	654	402	455	78	89	88	87	0	54	1
gi|346469009|gb|AEO34349.1|	gi_346469009	M	398	Amblyomma maculatum	serpin	Proteinase inhibitor	Putative uncharacterized protein	0.0	tr|G3MLI1|G3MLI1_9ACAR	774	398	398	100	100	100	0	0	1	1	1		serine protease inhibitor 6 RmS6	1E-155	gi|568215821	552	399	399	69	82	100	123	1	1	1	1	Rhipicephalus microplus	serpin-1 precursor, putative	5E-095	gi|241853529	349	377	390	47	64	97	198	1	14	21
gi|346471657|gb|AEO35673.1|	gi_346471657	M	166	Amblyomma maculatum	TIL	Proteinase inhibitor	Putative uncharacterized protein	1E-103	tr|G3MQA5|G3MQA5_9ACAR	372	166	166	100	100	100	0	0	1	1	1		Inducible metalloproteinase, putative	5E-044	gi|241104728	179	140	242	52	65	58	67	10	35	33	1	Ixodes scapularis	Inducible metalloproteinase, putative, partial	2E-044	gi|241104728	179	140	242	52	65	58	67	10	35	33
gi|42662201|dbj|BAD11156.1|	gi_42662201	M	398	Haemaphysalis longicornis	serpin	Proteinase inhibitor	Serpin-2	0.0	tr|Q75Q63|Q75Q63_HAELO	780	398	398	100	100	100	0	0	1	1	1		serpin-2	0.0	gi|42662201	780	398	398	100	100	100	0	0	1	1	1	Haemaphysalis longicornis	serine proteinase inhibitor serpin-3, putative	3E-095	gi|241826938	350	394	396	46	63	99	211	7	8	7
gi|427789957|gb|JAA60430.1|	gi_427789957	M	1497	Rhipicephalus pulchellus	alpha-2-macroglobulin	Proteinase inhibitor	Putative tick thioester protein	0.0	tr|L7M8R2|L7M8R2_9ACAR	3005	1497	1497	100	100	100	0	0	1	1	1		alpha-2-macroglobiln splicing variant 1 precursor	0.0	gi|212549820	2444	1503	1486	79	88	101	306	24	1	1	1	Ixodes ricinus	alpha-macroglobulin, putative, partial	0.0	gi|241861590	894	520	1092	81	90	48	95	2	1	76
gi|427799043|gb|JAA64973.1|	gi_427799043	M	1532	Rhipicephalus pulchellus	alpha-2-acroglobulin	Proteinase inhibitor	Putative tick thioester protein (Fragment)	0.0	tr|L7MMT8|L7MMT8_9ACAR	3034	1532	1532	100	100	100	0	0	1	1	1		alpha-2-macroglobulin precursor splice variant 1	0.0	gi|22901939	662	1568	1494	30	48	105	1095	117	1	1	1	Ornithodoros moubata	alpha-2-macroglobulin, putative, partial	1E-125	gi|241603611	452	417	413	58	72	101	175	13	5	1052
gi|556055134|gb|JAB70612.1|	gi_556055134	M	1387	Ixodes ricinus	alpha-2-macroglobulin	Proteinase inhibitor	Putative alpha-macroglobulin	0.0	tr|V5H7Z4|V5H7Z4_IXORI	2751	1387	1387	100	100	100	0	0	1	1	1		alpha-2-macroglobulin precursor splice variant 1	1E-178	gi|22901939	630	1402	1494	30	48	94	969	100	5	3	1	Ornithodoros moubata	alpha-2-macroglobulin, putative, partial	1E-168	gi|241603611	594	330	413	93	95	80	21	6	5	1054
Rm-12491	Rm-12491	M	399	Rhipicephalus microplus	serpin	Proteinase inhibitor	Serine protease inhibitor 6 RmS6	0.0	tr|V9VL04|V9VL04_RHIMP	760	399	399	96	97	100	12	0	1	1	1		serine protease inhibitor 6 RmS6	0.0	gi|568215821	760	399	399	96	97	100	12	0	1	1	1	Rhipicephalus microplus	serpin-1 precursor, putative	5E-096	gi|241853529	352	389	390	48	63	100	202	1	3	9
Rm-7619	Rm-7619	M	1474	Rhipicephalus microplus	alpha-2-macroglobulin	Proteinase inhibitor	Alpha2 macroglobulin 2 (Fragment)	0.0	tr|A0A034WWU3|A0A034WWU3_RHIMP	2961	1473	1473	100	100	100	0	0	1	1	1		alpha-2-macroglobiln splicing variant 1 precursor	0.0	gi|212549820	2386	1480	1486	78	88	100	314	25	1	1	1	Ixodes ricinus	alpha-macroglobulin, putative, partial	0.0	gi|241861590	893	520	1092	81	91	48	96	2	1	76
gi|167613909|gb|ABZ89554.1|	gi_167613909	M	129	Haemaphysalis longicornis	cystatin	Proteinase inhibitor	Cystatin	2E-072	tr|B1A5Z3|B1A5Z3_HAELO	268	129	129	100	100	100	0	0	1	1	1		cystatin	6E-071	gi|167613909	268	129	129	100	100	100	0	0	1	1	1	Haemaphysalis longicornis	cystatin-2 precursor, putative	4E-032	gi|241729172	137	129	167	51	66	77	62	10	49	1
gi|346471039|gb|AEO35364.1|	gi_346471039	M	141	Amblyomma maculatum	cystatin	Proteinase inhibitor	Putative uncharacterized protein	3E-079	tr|G3MPE6|G3MPE6_9ACAR	290	141	141	100	100	100	0	0	1	1	1		gut cystatin	7E-035	gi|433552116	148	134	140	59	73	96	54	8	12	9	1	Rhipicephalus appendiculatus	secreted cystatin	3E-025	gi|241999592	114	140	132	45	60	106	77	11	1	1
gi|189339121|dbj|BAG41813.1|	gi_189339121	M	188	Haemaphysalis longicornis	cyclophilin 1	Signal transduction	Peptidyl-prolyl cis-trans isomerase	1E-109	tr|B2ZWT4|B2ZWT4_HAELO	391	188	188	100	100	100	0	0	1	1	1		cyclophilin A	1E-108	gi|189339121	391	188	188	100	100	100	0	0	1	1	1	Haemaphysalis longicornis	peptidyl-prolyl cis-trans isomerase	5E-078	gi|644998852	291	155	165	86	95	94	21	0	1	1
gi|215492851|gb|EEC02492.1|	gi_215492851	M	800	Ixodes scapularis	transforming growth factor-beta-induced protein ig-h3	Signal transduction	Fasciclin, putative	0.0	tr|B7P7C0|B7P7C0_IXOSC	1598	800	800	100	100	100	0	0	1	1	1		fasciclin, putative	0.0	gi|241104748	1598	800	800	100	100	100	0	0	1	1	1	Ixodes scapularis	fasciclin, putative	0.0	gi|241104748	1598	800	800	100	100	100	0	0	1	1
gi|346465995|gb|AEO32842.1|	gi_346465995	H	127	Amblyomma maculatum	regulatory protein mlp	Signal transduction	Putative uncharacterized protein (Fragment)	2E-076	tr|G3MH74|G3MH74_9ACAR	280	127	127	100	100	100	0	0	1	1	1		regulatory protein MLP	9E-062	gi|325304086	237	106	106	98	99	100	2	0	1	22	1	Amblyomma variegatum	muscle LIM protein isoform A isoform, putative	1E-060	gi|241998844	232	106	106	95	98	100	5	0	1	22
gi|556064673|gb|JAB75372.1|	gi_556064673	M	151	Ixodes ricinus	calmodulin	Signal transduction	Putative calmodulin	2E-081	tr|V5HJA5|V5HJA5_IXORI	298	151	151	100	100	100	0	0	1	1	1		calmodulin, isoform A	2E-069	gi|17647231	263	151	149	90	93	101	14	2	1	1	1	Drosophila melanogaster	calmodulin-like isoform X2	6E-070	gi|557763852	263	151	149	90	93	101	14	2	1	1
Rm-69112	Rm-69112	M	245	Rhipicephalus microplus	14-3-3zeta	Signal transduction	Uncharacterized protein	1E-136	tr|A0A023GGR3|A0A023GGR3_9ACAR	482	245	245	100	100	100	0	0	1	1	1		14-3-3 protein zeta-like isoform X1	1E-129	gi|571554783	464	245	247	95	98	99	11	0	3	1	1	Apis mellifera	14-3-3 protein zeta-like isoform X5	1E-130	gi|571554796	464	245	247	95	98	99	11	0	3	1
Rm-69447	Rm-69447	M	74	Rhipicephalus microplus	neuropeptide-like protein 31	Signal transduction	Salivary protein NPL-2, putative	2E-024	tr|B7QA54|B7QA54_IXOSC	108	74	75	72	82	99	20	3	1	1	1		salivary protein NPL-2, putative	7E-023	gi|241671124	108	74	75	72	82	99	20	3	1	1	1	Ixodes scapularis	salivary protein NPL-2, putative	2E-023	gi|241671124	108	74	75	72	82	99	20	3	1	1
Rm-79606	Rm-79606	M	301	Rhipicephalus microplus	Regucalcin	Signal transduction	Putative uncharacterized protein	1E-158	tr|G3MNN7|G3MNN7_9ACAR	555	301	301	85	95	100	44	0	1	1	1		calcium-binding protein, putative	1E-126	gi|241743216	453	301	301	70	83	100	90	0	1	1	1	Ixodes scapularis	calcium-binding protein, putative	1E-126	gi|241743216	453	301	301	70	83	100	90	0	1	1
gi|169159125|dbj|BAG12081.1|	gi_169159125	M	1545	Haemaphysalis longicornis	hemelipoprotein	Heme/iron metabolism	Vitellogenin-2	0.0	tr|B1B544|B1B544_HAELO	3192	1545	1545	100	100	100	0	0	1	1	1		Vitellogenin-2	0.0	gi|169159125	3192	1545	1545	100	100	100	0	0	1	1	1	Haemaphysalis longicornis	hemelipoglycoprotein precursor, putative	0.0	gi|241671866	1643	1560	1556	51	68	100	761	38	9	7
gi|307933356|dbj|BAJ21514.1|	gi_307933356	M	1694	Haemaphysalis longicornis	hemelipoprotein	Heme/iron metabolism	Vitellogenin-1	0.0	tr|E1CAX9|E1CAX9_HAELO	3514	1694	1694	100	100	100	0	0	1	1	1		Vitellogenin-1	0.0	gi|307933356	3514	1694	1694	100	100	100	0	0	1	1	1	Haemaphysalis longicornis	hemelipoglycoprotein precursor, putative	0.0	gi|241671866	754	1612	1556	29	49	104	1143	112	16	21
gi|307933358|dbj|BAJ21515.1|	gi_307933358	M	1463	Haemaphysalis longicornis	hemelipoprotein	Heme/iron metabolism	Vitellogenin-3	0.0	tr|E1CAY0|E1CAY0_HAELO	2977	1463	1463	100	100	100	0	0	1	1	1		Vitellogenin-3	0.0	gi|307933358	2977	1463	1463	100	100	100	0	0	1	1	1	Haemaphysalis longicornis	hemelipoglycoprotein precursor, putative	0.0	gi|241671866	1080	1206	1556	45	62	78	657	36	1	1
gi|365189209|dbj|BAL42280.1|	gi_365189209	M	2878	Haemaphysalis longicornis	hemelipoprotein	Heme/iron metabolism	Vitellogenin-B	0.0	tr|G9M4L6|G9M4L6_HAELO	5788	2878	2878	100	100	100	0	0	1	1	1		Vitellogenin-B	0.0	gi|365189209	5788	2878	2878	100	100	100	0	0	1	1	1	Haemaphysalis longicornis	conserved hypothetical protein, partial	0.0	gi|241240852	1066	805	788	64	80	102	282	17	1	95
gi|427785447|gb|JAA58175.1|	gi_427785447	M	809	Rhipicephalus pulchellus	chorion peroxidase	Heme/iron metabolism	Putative chorion peroxidase-like protein	0.0	tr|L7M2B3|L7M2B3_9ACAR	1653	809	809	100	100	100	0	0	1	1	1		peroxinectin, putative	0.0	gi|241611809	1432	806	812	84	91	99	122	3	8	6	1	Ixodes scapularis	peroxinectin, putative	0.0	gi|241611809	1432	806	812	84	91	99	122	3	8	6
gi|427788401|gb|JAA59652.1|	gi_427788401	M	1548	Rhipicephalus pulchellus	hemelipoprotein	Heme/iron metabolism	Putative lipoprotein amino terminal region	0.0	tr|L7M721|L7M721_9ACAR	3216	1548	1548	100	100	100	0	0	1	1	1		heme lipoprotein precursor	0.0	gi|152125831	2477	1548	1546	74	87	100	401	2	1	1	1	Amblyomma americanum	hemelipoglycoprotein precursor, putative	0.0	gi|241671866	1686	1564	1556	52	70	101	736	42	10	8
gi|475393011|dbj|BAN13552.1|	gi_475393011	M	199	Haemaphysalis longicornis	ferritin	Heme/iron metabolism	Ferritin	1E-111	tr|M5AYG7|M5AYG7_HAELO	397	199	199	100	100	100	0	0	1	1	1		ferritin 2	1E-109	gi|475393011	397	199	199	100	100	100	0	0	1	1	1	Haemaphysalis longicornis	ferritin, putative, partial	9E-059	gi|241843499	227	176	204	62	77	86	66	2	24	17
gi|89954505|gb|ABD83654.1|	gi_89954505	M	1547	Dermacentor variabilis	hemelipoprotein	Heme/iron metabolism	Hemelipoglycoprotein	0.0	tr|Q19V51|Q19V51_DERVA	3219	1547	1547	100	100	100	0	0	1	1	1		heme lipoprotein precursor	0.0	gi|152125831	2514	1547	1546	75	87	100	383	1	1	1	1	Amblyomma americanum	hemelipoglycoprotein precursor, putative	0.0	gi|241671866	1730	1562	1556	53	70	100	722	39	10	8
Rm-154439	Rm-154439	K	610	Rhipicephalus microplus	hemelipoprotein	Heme/iron metabolism	Vitellogenin 5 (Fragment)	0	tr|A0A034WXH1|A0A034WXH1_RHIMP	1004	507	507	100	100	100	0	0	1	1	1		Vitellogenin-B	0.0	gi|365189209	910	610	2878	73	84	21	160	32	202	1	1	Haemaphysalis longicornis	conserved hypothetical protein, partial	0.0	gi|241240852	773	601	788	63	78	76	221	37	104	1
Rm-72548	Rm-72548	E	926	Rhipicephalus microplus	hemelipoprotein	Heme/iron metabolism	Vitellogenin 4 (Fragment)	0.0	tr|A0A034WXH7|A0A034WXH7_RHIMP	1946	926	926	100	100	100	0	0	1	1	1		Vitellogenin-1	0.0	gi|307933356	1450	928	1694	72	83	55	252	3	768	1	1	Haemaphysalis longicornis	hemelipoglycoprotein precursor, putative	1E-123	gi|241671866	446	854	1556	31	50	55	587	62	733	2
gi|427793155|gb|JAA62029.1|	gi_427793155	F	81	Rhipicephalus pulchellus	zinc finger protein	Transcription machinery	Uncharacterized protein (Fragment)	1E-047	tr|L7MFR1|L7MFR1_9ACAR	185	81	81	100	100	100	0	0	1	1	1		kruppel-related zinc finger protein	2E-019	gi|1769491	97.1	77	726	50	72	11	38	0	253	1	1	Homo sapiens	zinc finger protein 2 homolog	3E-019	gi|642918399	94.7	75	326	52	69	23	36	0	93	1
gi|215496237|gb|EEC05877.1|	gi_215496237	W	576	Ixodes scapularis	apolipophorin	Transporters/receptors	Apolipophorin, putative (Fragment)	0.0	tr|B7PH05|B7PH05_IXOSC	1169	576	576	100	100	100	0	0	1	1	1		apolipophorin, putative	0.0	gi|241240859	1169	576	576	100	100	100	0	0	1	1	1	Ixodes scapularis	apolipophorin, putative, partial	0.0	gi|241240859	1169	576	576	100	100	100	0	0	1	1
gi|427778333|gb|JAA54618.1|	gi_427778333	M	603	Rhipicephalus pulchellus	metabotropic glutamate receptor	Transporters/receptors	Putative metabotropic glutamate receptor	0.0	tr|L7LUQ8|L7LUQ8_9ACAR	1214	603	603	100	100	100	0	0	1	1	1		metabotropic glutamate receptor, isoform A	1E-136	gi|24638732	489	630	976	44	56	65	352	116	39	20	1	Drosophila melanogaster	metabotropic glutamate receptor, isoform B	1E-137	gi|442614497	489	630	976	44	56	65	352	116	39	20
gi|427792449|gb|JAA61676.1|	gi_427792449	A	1928	Rhipicephalus pulchellus	plexins functional semaphorin receptor	Transporters/receptors	Putative plexins functional semaphorin receptor (Fragment)	0.0	tr|L7MBQ7|L7MBQ7_9ACAR	3917	1928	1928	100	100	100	0	0	1	1	1		plexin A, putative	0.0	gi|241598567	3639	1915	1927	92	96	99	149	6	13	20	1	Ixodes scapularis	plexin A, putative	0.0	gi|241598567	3639	1915	1927	92	96	99	149	6	13	20
gi|556070157|gb|JAB78095.1|	gi_556070157	V	355	Ixodes ricinus	glutamate receptor 1-like	Transporters/receptors	Putative creatine kinase (Fragment)	0.0	tr|V5H503|V5H503_IXORI	716	355	355	100	100	100	0	0	1	1	1		arginine kinase isoform X1	1E-168	gi|571573515	594	353	387	80	91	91	70	1	34	1	1	Apis mellifera	glutamate receptor 1-like	1E-176	gi|391338350	619	355	1334	83	92	27	57	0	979	1
[truncated: 58 more columns]
